# Supplementary material for: Sustainable methane utilization technology via photocatalytic halogenation with alkali halides
Source: Nat Commun. 2023 Mar 14;14:1410. doi: 10.1038/s41467-023-36977-0 (PMC10014990; doi:10.1038/s41467-023-36977-0)
Supplement: Supplementary file 3 — Source Data [file 41467_2023_36977_MOESM3_ESM.xlsx]

## Sheet: Fig.2a
Cu content (%)	C2H4	C2H6	CO	CO2	CH3Cl
0	1.77223	45.9622	11.465	924.906	14.9061
0.5	18.1915	32.3936	77.8658	499.588	317.621
1	32.2577	22.3725	37.5351	174.932	558.087
2	41.8946	19.7346	21.4559	36.5881	613.298
5	1.18554	6.71909	5.82714	0.86018	158.386

## Sheet: Fig.2b
Cu content (%)	CH3Cl selectivity (%)
0	1.49208
0.5	33.5872
1	67.6318
2	83.6729
5	91.5643

## Sheet: Fig.2c
m/z	12CH4 intensity (a.u.)	m/z	13CH4 intensity (a.u.)
12.2	57	13.1	307
13.1	75	14	452
14	164	15.1	771
15.1	1249	16.1	8057
16	484	17	7694
17.1	3319	18.1	24784
18.1	10000	19	168
28	742	28	1849
32	235	31.9	552
34.9	336	34.9	1770
35.9	119	36.1	412
36.8	127	37	546
44	128	38	212
46.9	545	43.8	254
48	218	44.1	221
49	639	48	3339
50	5813	48.9	1461
50.9	285	50	3599
52	1834	51	33488
		52	1087
		53	11522

## Sheet: Fig.2d
Amount of NaCl (mg)	CH3Cl production rate (Productivity (mmol m−2 h−1))	error bar
1	159.919	88.4263
5	247.501	56.623
10	505.108	71.1255
20	613.298	65.7725
50	393.546	34.7596

## Sheet: Fig.2e
Cyclic test	CH3Cl production rate (Productivity (mmol m−2 h−1))	error bar
1\+(st)	617.11	95.9497
2\+(nd)	626.559	58.4501
3\+(rd)	627.668	73.9157
4\+(th)	566.057	45.8091
5\+(th)	498.556	48.2393
6\+(th)	527.305	64.3188
7\+(th)	502.928	68.8086

## Sheet: Fig.2f
Chlorine sources	CH3Cl production rate (Productivity (mmol m−2 h−1))	error bar
NaCl	613.298	65.7725
KCl	591.386	76.9905
MgCl\-(2)	296.342	77.1737
Seawater	109.767	50.1778

## Sheet: Fig.3a
Wavenumber (cm–1)	adsorp-0 min	adsorp-5 min	adsorp-10 min	adsorp-20 min	adsorp-30 min
3999.64	1.0005	0.99985	0.99949	1.00385	1.0051
3997.71	1.00049	1.00031	1.00001	1.00443	1.00573
3995.78	1.00038	1.00045	1.00014	1.00465	1.00607
3993.85	1.00031	1.00037	1.00003	1.00466	1.00611
3991.93	1.00032	1.00052	1.00015	1.00491	1.00626
3990	1.0004	1.00074	1.00039	1.00521	1.00645
3988.07	1.00046	1.00061	1.00029	1.00511	1.00634
3986.14	1.00055	1.00035	1.00002	1.00482	1.0061
3984.21	1.00072	1.00033	0.99995	1.00479	1.0061
3982.28	1.00086	1.00052	1.0001	1.00496	1.00628
3980.36	1.00086	1.00064	1.0002	1.00503	1.00637
3978.43	1.00077	1.00055	1.00017	1.00495	1.00636
3976.5	1.00066	1.00042	1.00016	1.00497	1.00641
3974.57	1.00057	1.0003	1.00017	1.00501	1.00639
3972.64	1.00049	1.0002	1.00017	1.00496	1.00631
3970.71	1.00043	1.00021	1.00019	1.00496	1.0063
3968.78	1.00039	1.00014	1.00007	1.00489	1.0062
3966.86	1.00038	1.00013	0.99999	1.00487	1.00627
3964.93	1.00034	1.00041	1.0002	1.00519	1.00674
3963	1.00031	1.00066	1.00036	1.00554	1.00702
3961.07	1.0004	1.0007	1.00034	1.00559	1.00689
3959.14	1.00053	1.00054	1.00018	1.00537	1.00667
3957.21	1.00062	1.00025	0.9999	1.00506	1.00649
3955.29	1.00062	1.00021	0.99986	1.00507	1.00653
3953.36	1.00051	1.00059	1.00022	1.00555	1.00696
3951.43	1.00043	1.001	1.00054	1.00608	1.00744
3949.5	1.00051	1.00111	1.00061	1.00633	1.00766
3947.57	1.0006	1.00094	1.00055	1.00618	1.00751
3945.64	1.00064	1.00051	1.00018	1.00565	1.00699
3943.71	1.00068	1.00005	0.99967	1.00523	1.00647
3941.79	1.00073	1.00006	0.9997	1.00539	1.00651
3939.86	1.00083	1.00054	1.00032	1.00586	1.00703
3937.93	1.00094	1.00087	1.0007	1.00599	1.00734
3936	1.00098	1.00102	1.00075	1.00597	1.00751
3934.07	1.00097	1.00141	1.00088	1.00641	1.00797
3932.14	1.00092	1.00177	1.00096	1.00688	1.00825
3930.22	1.00077	1.00165	1.00086	1.00675	1.00802
3928.29	1.00059	1.00123	1.00059	1.00631	1.00765
3926.36	1.00057	1.00087	1.00025	1.00608	1.00741
3924.43	1.0007	1.00056	0.99993	1.00588	1.00711
3922.5	1.00081	1.00005	0.9994	1.0052	1.00643
3920.57	1.00081	0.99937	0.9986	1.00431	1.00556
3918.64	1.00074	0.99875	0.99786	1.00365	1.00482
3916.72	1.00062	0.9981	0.99724	1.00302	1.00414
3914.79	1.00049	0.99703	0.99633	1.00187	1.00308
3912.86	1.00041	0.99529	0.99473	0.99998	1.00128
3910.93	1.00045	0.99254	0.99196	0.99706	0.99831
3909	1.0006	0.98926	0.98853	0.99366	0.99482
3907.07	1.00083	0.98688	0.98587	0.99143	0.99246
3905.15	1.00105	0.98623	0.98482	0.99124	0.99203
3903.22	1.00113	0.98755	0.98595	0.99306	0.99356
3901.29	1.00102	0.98811	0.98662	0.9937	0.99422
3899.36	1.00093	0.98503	0.98378	0.9903	0.99117
3897.43	1.00095	0.98298	0.98211	0.98788	0.98903
3895.5	1.0009	0.98551	0.98494	0.9903	0.99144
3893.57	1.00076	0.98788	0.98719	0.99285	0.99382
3891.65	1.00066	0.98597	0.98498	0.99107	0.99197
3889.72	1.00072	0.98486	0.98387	0.98976	0.99089
3887.79	1.0008	0.98804	0.98709	0.99287	0.99409
3885.86	1.00076	0.9915	0.99045	0.9966	0.99759
3883.93	1.00066	0.99278	0.99168	0.99815	0.99886
3882	1.00068	0.99368	0.99237	0.99919	0.99972
3880.08	1.00072	0.99577	0.99435	1.00132	1.00186
3878.15	1.00073	0.99728	0.99628	1.00269	1.00352
3876.22	1.00076	0.99763	0.99695	1.003	1.00398
3874.29	1.00085	0.99828	0.99749	1.0038	1.00465
3872.36	1.00097	0.99863	0.9975	1.0043	1.00496
3870.43	1.00111	0.99718	0.99573	1.00289	1.00348
3868.5	1.00108	0.99136	0.98993	0.99686	0.99759
3866.58	1.00091	0.98054	0.97907	0.98569	0.98648
3864.65	1.00073	0.97049	0.96873	0.97541	0.97611
3862.72	1.00062	0.9692	0.96754	0.9739	0.9747
3860.79	1.00056	0.97473	0.97359	0.97923	0.98024
3858.86	1.00058	0.98052	0.9796	0.98504	0.98612
3856.93	1.00075	0.9859	0.98466	0.99072	0.99169
3855.01	1.00104	0.99092	0.98893	0.99631	0.99693
3853.08	1.00121	0.99385	0.99149	0.99981	1.00002
3851.15	1.00108	0.99517	0.99359	1.00087	1.00131
3849.22	1.00093	0.99569	0.99497	1.00079	1.00166
3847.29	1.00086	0.99455	0.99422	0.99938	1.00042
3845.36	1.00078	0.99256	0.99224	0.99759	0.99851
3843.43	1.00065	0.99206	0.99141	0.9975	0.99812
3841.51	1.00064	0.99415	0.99292	0.99989	1.00016
3839.58	1.00082	0.99668	0.99493	1.0025	1.00259
3837.65	1.00101	0.99755	0.99579	1.00324	1.0035
3835.72	1.00102	0.99813	0.99682	1.00354	1.00415
3833.79	1.00092	0.99863	0.99765	1.00377	1.00454
3831.86	1.0008	0.99708	0.99616	1.00191	1.00276
3829.94	1.00069	0.99411	0.99322	0.99871	0.9997
3828.01	1.00063	0.99278	0.99196	0.99739	0.99843
3826.08	1.00066	0.99416	0.99338	0.9989	0.99983
3824.15	1.00073	0.99609	0.99511	1.00094	1.00169
3822.22	1.0008	0.99738	0.99584	1.00259	1.00303
3820.29	1.00083	0.99893	0.99712	1.00456	1.00479
3818.36	1.00077	0.99979	0.9983	1.0054	1.00575
3816.44	1.00072	0.99916	0.99802	1.00458	1.00507
3814.51	1.00068	0.99842	0.99774	1.00355	1.00421
3812.58	1.00057	0.99864	0.99847	1.00351	1.00436
3810.65	1.00046	0.99891	0.99893	1.00379	1.00466
3808.72	1.00047	0.99896	0.99869	1.00402	1.0048
3806.79	1.00063	0.99956	0.99877	1.0047	1.0055
3804.86	1.0008	1.00058	0.99946	1.00576	1.00662
3802.94	1.00088	1.00132	0.99991	1.00677	1.00747
3801.01	1.00091	1.00104	0.99952	1.00669	1.00721
3799.08	1.00097	1.0002	0.99895	1.00565	1.00626
3797.15	1.001	1.0005	0.99954	1.00572	1.00651
3795.22	1.00101	1.00148	1.00088	1.00648	1.00753
3793.29	1.00099	1.00159	1.00143	1.00636	1.00768
3791.37	1.00091	1.0011	1.00114	1.00585	1.00722
3789.44	1.00079	1.0011	1.00115	1.00602	1.00732
3787.51	1.00071	1.00163	1.0016	1.00677	1.00802
3785.58	1.00061	1.0022	1.00212	1.00755	1.00881
3783.65	1.00048	1.00244	1.0024	1.00791	1.00921
3781.72	1.00047	1.00245	1.00231	1.00802	1.00924
3779.79	1.00061	1.00254	1.00215	1.00823	1.00933
3777.87	1.00073	1.00249	1.00218	1.00817	1.00936
3775.94	1.00075	1.00241	1.00238	1.00798	1.00942
3774.01	1.0007	1.0025	1.00255	1.00815	1.00965
3772.08	1.00064	1.00269	1.00258	1.00867	1.00992
3770.15	1.00064	1.00291	1.00261	1.00928	1.01024
3768.22	1.00067	1.00296	1.00266	1.00953	1.0105
3766.3	1.00069	1.00294	1.00266	1.0095	1.01064
3764.37	1.00077	1.00296	1.00271	1.00945	1.01073
3762.44	1.00089	1.00308	1.00292	1.00975	1.01103
3760.51	1.00094	1.00357	1.00321	1.01065	1.01178
3758.58	1.00085	1.00416	1.00344	1.01146	1.01251
3756.65	1.0008	1.0044	1.00355	1.01161	1.01279
3754.72	1.00087	1.0046	1.00363	1.01191	1.0131
3752.8	1.00104	1.00519	1.00377	1.01309	1.01398
3750.87	1.00127	1.00595	1.00401	1.01455	1.01511
3748.94	1.00136	1.00621	1.00421	1.01496	1.01543
3747.01	1.00145	1.00621	1.00435	1.015	1.01543
3745.08	1.00165	1.00626	1.00463	1.01545	1.01573
3743.15	1.00177	1.00595	1.00485	1.01536	1.0157
3741.23	1.00167	1.00551	1.00476	1.01473	1.01534
3739.3	1.00153	1.00564	1.00475	1.01485	1.01562
3737.37	1.00149	1.00655	1.00513	1.01626	1.01686
3735.44	1.00155	1.00763	1.00566	1.01809	1.01844
3733.51	1.00145	1.00747	1.00556	1.01826	1.01877
3731.58	1.0013	1.00644	1.0052	1.01703	1.01803
3729.65	1.00136	1.00586	1.00526	1.0163	1.01766
3727.73	1.00154	1.00601	1.00551	1.01665	1.01803
3725.8	1.00166	1.00652	1.00564	1.01759	1.01874
3723.87	1.00173	1.00686	1.00573	1.0182	1.0194
3721.94	1.00176	1.00682	1.00598	1.01834	1.01999
3720.01	1.00172	1.00659	1.00627	1.01834	1.02048
3718.08	1.00176	1.00645	1.00647	1.01851	1.02105
3716.16	1.0019	1.00661	1.00672	1.01926	1.02209
3714.23	1.00212	1.0073	1.00729	1.02102	1.02388
3712.3	1.00246	1.00853	1.00826	1.02369	1.02639
3710.37	1.00273	1.00935	1.00918	1.02574	1.02853
3708.44	1.00278	1.00928	1.00979	1.0263	1.02959
3706.51	1.00278	1.00915	1.01042	1.02672	1.03048
3704.58	1.00281	1.0094	1.01115	1.02785	1.03191
3702.66	1.0029	1.01	1.01195	1.02983	1.0342
3700.73	1.00314	1.01064	1.01278	1.03212	1.03714
3698.8	1.00337	1.01093	1.01346	1.03403	1.03975
3696.87	1.00342	1.01091	1.01392	1.03545	1.04153
3694.94	1.00345	1.01088	1.01424	1.03626	1.04238
3693.01	1.00363	1.01094	1.01423	1.03616	1.04199
3691.09	1.0038	1.01088	1.01373	1.03498	1.04019
3689.16	1.00382	1.01009	1.01289	1.0324	1.03706
3687.23	1.00371	1.00865	1.01226	1.02918	1.03373
3685.3	1.00352	1.00764	1.01208	1.02689	1.03142
3683.37	1.00328	1.00708	1.01209	1.02539	1.02964
3681.44	1.00304	1.00692	1.01206	1.02419	1.02789
3679.51	1.00281	1.00733	1.01184	1.0233	1.0263
3677.59	1.00259	1.00809	1.01163	1.02286	1.02509
3675.66	1.00242	1.00842	1.01164	1.0221	1.02372
3673.73	1.0022	1.00767	1.0116	1.02035	1.02191
3671.8	1.00201	1.00685	1.0114	1.01942	1.02106
3669.87	1.00207	1.00643	1.01109	1.01976	1.02151
3667.94	1.00235	1.00588	1.01061	1.01978	1.02224
3666.02	1.00249	1.00505	1.00995	1.0191	1.02241
3664.09	1.00242	1.00424	1.0092	1.0184	1.02218
3662.16	1.00233	1.00369	1.00863	1.01781	1.02159
3660.23	1.00221	1.00341	1.00832	1.01735	1.02082
3658.3	1.00201	1.00336	1.00806	1.01708	1.02028
3656.37	1.00188	1.00351	1.00782	1.01695	1.02004
3654.44	1.00189	1.00365	1.00772	1.01695	1.02005
3652.52	1.00184	1.00385	1.00776	1.01759	1.02054
3650.59	1.00168	1.00436	1.00773	1.01937	1.02172
3648.66	1.00181	1.00498	1.00762	1.02128	1.02315
3646.73	1.00229	1.00505	1.00772	1.02112	1.02354
3644.8	1.00244	1.00462	1.00785	1.01984	1.02292
3642.87	1.00231	1.00427	1.00789	1.01897	1.02231
3640.95	1.00227	1.00433	1.00789	1.01869	1.02219
3639.02	1.00245	1.00463	1.00801	1.01887	1.02249
3637.09	1.00277	1.00496	1.00837	1.01938	1.02307
3635.16	1.003	1.0052	1.00866	1.01988	1.02361
3633.23	1.00284	1.00519	1.00852	1.02008	1.0237
3631.3	1.00254	1.00509	1.00803	1.02025	1.0234
3629.37	1.00243	1.00521	1.00729	1.02063	1.02314
3627.45	1.00244	1.00529	1.00678	1.02064	1.0231
3625.52	1.00257	1.00519	1.00679	1.02049	1.02346
3623.59	1.00288	1.00535	1.00686	1.02095	1.02428
3621.66	1.00312	1.00585	1.00676	1.02206	1.02539
3619.73	1.00304	1.00625	1.00651	1.02327	1.02653
3617.8	1.00284	1.00623	1.00655	1.0239	1.02749
3615.88	1.00295	1.00636	1.00691	1.0242	1.02834
3613.95	1.00302	1.00667	1.00696	1.02463	1.02899
3612.02	1.00274	1.00667	1.00672	1.02494	1.02935
3610.09	1.00259	1.00666	1.00663	1.02534	1.03
3608.16	1.0028	1.00699	1.00669	1.02599	1.03088
3606.23	1.00294	1.0071	1.00684	1.02628	1.03126
3604.3	1.00299	1.00701	1.00716	1.02639	1.03157
3602.38	1.00312	1.00726	1.00748	1.02701	1.0324
3600.45	1.00317	1.00756	1.00761	1.02798	1.03332
3598.52	1.00303	1.00763	1.00772	1.0287	1.03394
3596.59	1.00301	1.00785	1.00795	1.02927	1.03455
3594.66	1.00312	1.00807	1.00805	1.02974	1.03519
3592.73	1.00308	1.00778	1.00785	1.0297	1.03548
3590.81	1.00308	1.0076	1.00761	1.02983	1.03573
3588.88	1.00331	1.0081	1.00752	1.03073	1.03641
3586.95	1.00352	1.0085	1.00774	1.0314	1.03708
3585.02	1.00354	1.00824	1.00827	1.0312	1.03733
3583.09	1.00364	1.00792	1.00861	1.03103	1.03751
3581.16	1.00383	1.00779	1.00871	1.03119	1.03776
3579.23	1.00381	1.00772	1.00878	1.03142	1.03795
3577.31	1.00365	1.0077	1.00878	1.03166	1.03812
3575.38	1.00367	1.00785	1.00883	1.0321	1.03848
3573.45	1.00377	1.00813	1.00903	1.03255	1.03887
3571.52	1.00358	1.00825	1.00912	1.03288	1.03916
3569.59	1.00321	1.00852	1.00912	1.03364	1.03972
3567.66	1.00307	1.00926	1.00927	1.03466	1.04063
3565.74	1.00312	1.00948	1.00933	1.03453	1.04102
3563.81	1.00311	1.00886	1.00927	1.03369	1.04087
3561.88	1.00314	1.00851	1.0093	1.0334	1.04084
3559.95	1.00324	1.00863	1.00918	1.03355	1.04095
3558.02	1.00334	1.00866	1.00885	1.03371	1.04108
3556.09	1.00343	1.00831	1.0087	1.03381	1.04121
3554.16	1.00352	1.00809	1.00899	1.03418	1.04156
3552.24	1.00364	1.00823	1.00941	1.03475	1.04223
3550.31	1.00375	1.00838	1.00959	1.03512	1.04299
3548.38	1.00374	1.00832	1.0096	1.03546	1.04356
3546.45	1.00363	1.00825	1.0097	1.03603	1.0439
3544.52	1.00373	1.00846	1.01005	1.03661	1.04427
3542.59	1.00419	1.0089	1.01029	1.03685	1.04475
3540.67	1.0046	1.00914	1.01024	1.03687	1.04513
3538.74	1.00468	1.00902	1.01015	1.03693	1.04527
3536.81	1.00455	1.00875	1.01009	1.03703	1.04534
3534.88	1.00435	1.00851	1.00985	1.03702	1.04551
3532.95	1.00427	1.00851	1.00973	1.03711	1.04593
3531.02	1.00445	1.00888	1.00995	1.03776	1.04656
3529.09	1.00471	1.00927	1.01014	1.0387	1.04715
3527.17	1.00473	1.00954	1.01033	1.03938	1.04764
3525.24	1.00453	1.00958	1.01055	1.03949	1.04785
3523.31	1.00445	1.00939	1.01065	1.03922	1.04791
3521.38	1.00456	1.00927	1.01082	1.03899	1.0481
3519.45	1.00466	1.00934	1.01106	1.03905	1.04844
3517.52	1.00465	1.00944	1.01112	1.03931	1.04889
3515.59	1.00457	1.00932	1.01109	1.03942	1.04918
3513.67	1.00442	1.00909	1.01108	1.0395	1.0492
3511.74	1.0043	1.00896	1.01092	1.03973	1.0491
3509.81	1.00418	1.00903	1.01063	1.03988	1.04896
3507.88	1.00405	1.00925	1.01055	1.0399	1.04886
3505.95	1.00422	1.00964	1.01082	1.04005	1.04924
3504.02	1.0047	1.00984	1.01119	1.04031	1.04993
3502.1	1.00495	1.00948	1.01125	1.04029	1.04995
3500.17	1.0048	1.00909	1.01107	1.04008	1.04936
3498.24	1.00478	1.00929	1.01103	1.04014	1.04913
3496.31	1.00514	1.00993	1.01134	1.04065	1.04961
3494.38	1.00527	1.01021	1.01161	1.041	1.05
3492.45	1.0047	1.00988	1.01145	1.04074	1.0497
3490.52	1.00412	1.00962	1.01115	1.04044	1.04936
3488.6	1.0041	1.00953	1.01087	1.04021	1.0492
3486.67	1.00422	1.00914	1.01056	1.03969	1.04887
3484.74	1.00444	1.00886	1.01056	1.03942	1.04881
3482.81	1.00506	1.00929	1.01116	1.04	1.04931
3480.88	1.00548	1.00975	1.01163	1.04054	1.0496
3478.95	1.00522	1.0096	1.01141	1.04042	1.04941
3477.03	1.00479	1.00933	1.01093	1.04014	1.04935
3475.1	1.00462	1.00925	1.01058	1.04012	1.04962
3473.17	1.00474	1.00951	1.01085	1.04062	1.05015
3471.24	1.00502	1.00995	1.0117	1.04117	1.0507
3469.31	1.00522	1.0101	1.01224	1.04128	1.05089
3467.38	1.00511	1.00974	1.01194	1.04109	1.05049
3465.45	1.00467	1.00926	1.0114	1.04088	1.04983
3463.53	1.00428	1.00906	1.01114	1.04075	1.04962
3461.6	1.00437	1.00911	1.01098	1.04069	1.05001
3459.67	1.00477	1.00925	1.01089	1.04072	1.05052
3457.74	1.00486	1.00942	1.01081	1.04082	1.05058
3455.81	1.00467	1.00951	1.01058	1.04086	1.05013
3453.88	1.00466	1.00931	1.0104	1.04078	1.04956
3451.96	1.00489	1.00935	1.01061	1.0409	1.04959
3450.03	1.00498	1.00988	1.01085	1.04119	1.05025
3448.1	1.00476	1.00996	1.01076	1.04138	1.05078
3446.17	1.00462	1.00939	1.01069	1.04165	1.05111
3444.24	1.00467	1.00913	1.01076	1.04193	1.05159
3442.31	1.00456	1.00927	1.01078	1.0419	1.0518
3440.38	1.00448	1.00899	1.01064	1.04165	1.05139
3438.46	1.0047	1.00862	1.01054	1.04156	1.05117
3436.53	1.00499	1.00875	1.01069	1.04162	1.05146
3434.6	1.00511	1.00898	1.01089	1.04168	1.05175
3432.67	1.00491	1.00902	1.01073	1.04168	1.05175
3430.74	1.0044	1.0089	1.0102	1.04147	1.05134
3428.81	1.00397	1.00864	1.00985	1.0413	1.05097
3426.89	1.00387	1.00831	1.00981	1.04127	1.05092
3424.96	1.00396	1.00809	1.00967	1.04121	1.05088
3423.03	1.00414	1.00821	1.00959	1.04118	1.05091
3421.1	1.00438	1.00875	1.01003	1.04146	1.0514
3419.17	1.00464	1.00946	1.01078	1.04193	1.05215
3417.24	1.00474	1.00986	1.0112	1.04206	1.05249
3415.31	1.0045	1.00965	1.01107	1.04184	1.05216
3413.39	1.00423	1.0091	1.01085	1.0417	1.05168
3411.46	1.00421	1.00865	1.0109	1.04177	1.05162
3409.53	1.0042	1.00829	1.01086	1.04186	1.05181
3407.6	1.00417	1.00824	1.01049	1.042	1.05196
3405.67	1.00428	1.00866	1.0101	1.04213	1.05223
3403.74	1.00451	1.00896	1.00979	1.0421	1.05248
3401.82	1.00491	1.00891	1.00974	1.0422	1.05257
3399.89	1.00528	1.00893	1.01014	1.04261	1.05285
3397.96	1.0053	1.0091	1.01053	1.04299	1.05328
3396.03	1.0053	1.00927	1.01064	1.04315	1.05339
3394.1	1.00556	1.00941	1.01082	1.04322	1.05326
3392.17	1.0058	1.0095	1.011	1.04323	1.05325
3390.24	1.00591	1.00954	1.01105	1.04335	1.05362
3388.32	1.00598	1.00942	1.01122	1.04354	1.05405
3386.39	1.00581	1.00926	1.01126	1.04351	1.05404
3384.46	1.0054	1.0092	1.01087	1.04325	1.05357
3382.53	1.00509	1.0089	1.01046	1.04285	1.0529
3380.6	1.00505	1.00842	1.01049	1.04263	1.05255
3378.67	1.00515	1.00827	1.01063	1.04274	1.05282
3376.75	1.005	1.00847	1.01056	1.04301	1.05328
3374.82	1.0044	1.00855	1.01024	1.04312	1.05343
3372.89	1.00394	1.00846	1.00995	1.0431	1.05332
3370.96	1.00414	1.00841	1.00993	1.04315	1.05316
3369.03	1.00463	1.00841	1.00983	1.04307	1.05298
3367.1	1.00501	1.00847	1.00957	1.04286	1.05285
3365.17	1.00521	1.0086	1.00971	1.0429	1.05281
3363.25	1.00524	1.00883	1.01031	1.04308	1.05286
3361.32	1.00525	1.00896	1.01048	1.04299	1.0529
3359.39	1.0052	1.00884	1.01008	1.04277	1.05273
3357.46	1.00506	1.00856	1.00972	1.04264	1.05241
3355.53	1.00503	1.00838	1.00961	1.04252	1.05241
3353.6	1.00503	1.00847	1.00959	1.0422	1.05264
3351.68	1.00501	1.00866	1.00971	1.04175	1.0526
3349.75	1.00513	1.0088	1.01013	1.04165	1.05254
3347.82	1.00522	1.00875	1.01032	1.04185	1.05253
3345.89	1.00495	1.00864	1.01019	1.04206	1.05248
3343.96	1.00458	1.00849	1.0099	1.04215	1.05245
3342.03	1.00478	1.00865	1.00965	1.04252	1.05262
3340.1	1.00539	1.00929	1.00973	1.043	1.05288
3338.18	1.00569	1.00956	1.00988	1.04274	1.05288
3336.25	1.00574	1.0094	1.01011	1.04221	1.05297
3334.32	1.00593	1.00921	1.01036	1.04196	1.05315
3332.39	1.00616	1.00913	1.0104	1.04191	1.05321
3330.46	1.00593	1.00882	1.00999	1.04168	1.05288
3328.53	1.00515	1.00837	1.00939	1.04139	1.05229
3326.61	1.00448	1.00806	1.00893	1.04118	1.05156
3324.68	1.00421	1.00762	1.00853	1.04063	1.05051
3322.75	1.0041	1.00714	1.00817	1.04006	1.0499
3320.82	1.00395	1.00687	1.00763	1.03979	1.04995
3318.89	1.00377	1.00708	1.00737	1.03991	1.05029
3316.96	1.00365	1.0074	1.00761	1.04003	1.05031
3315.03	1.00363	1.00747	1.00819	1.03975	1.05001
3313.11	1.00401	1.00759	1.00883	1.03924	1.04997
3311.18	1.00475	1.00783	1.00898	1.03904	1.05027
3309.25	1.00513	1.00814	1.00878	1.03939	1.05077
3307.32	1.00485	1.00824	1.0085	1.03968	1.05091
3305.39	1.00431	1.00833	1.00861	1.03991	1.05075
3303.46	1.00381	1.00811	1.00859	1.03973	1.05028
3301.54	1.00366	1.00776	1.00814	1.03932	1.04987
3299.61	1.00404	1.0078	1.00789	1.03936	1.04983
3297.68	1.00453	1.00785	1.00795	1.03947	1.04963
3295.75	1.00472	1.00772	1.00821	1.03947	1.04941
3293.82	1.00471	1.00756	1.00821	1.03938	1.04932
3291.89	1.00464	1.0078	1.00826	1.03941	1.04947
3289.96	1.00449	1.00765	1.00814	1.03895	1.04921
3288.04	1.0043	1.00719	1.00785	1.03838	1.04871
3286.11	1.00436	1.00738	1.00764	1.03849	1.04855
3284.18	1.00477	1.00774	1.00737	1.03879	1.04847
3282.25	1.00501	1.00778	1.00737	1.0389	1.04846
3280.32	1.00486	1.00731	1.00739	1.03851	1.04811
3278.39	1.00474	1.00712	1.00768	1.03818	1.04784
3276.47	1.00474	1.00737	1.00799	1.03805	1.04786
3274.54	1.00467	1.00786	1.00798	1.03825	1.04825
3272.61	1.00466	1.008	1.00756	1.03844	1.04848
3270.68	1.00456	1.00748	1.00697	1.03806	1.04799
3268.75	1.00416	1.00706	1.00696	1.03781	1.04758
3266.82	1.00382	1.00662	1.00704	1.03763	1.0472
3264.89	1.00378	1.00633	1.00712	1.03774	1.04706
3262.97	1.00394	1.00602	1.00678	1.03775	1.04679
3261.04	1.00433	1.00617	1.0067	1.03779	1.04675
3259.11	1.00458	1.00664	1.00715	1.03776	1.04692
3257.18	1.00435	1.00666	1.0072	1.03741	1.04656
3255.25	1.00412	1.00662	1.00698	1.03737	1.0462
3253.32	1.00422	1.00638	1.00651	1.03715	1.0459
3251.4	1.00441	1.00652	1.00648	1.03714	1.04603
3249.47	1.00454	1.00664	1.00641	1.03699	1.04574
3247.54	1.00435	1.00677	1.00621	1.03658	1.04531
3245.61	1.00396	1.00699	1.00615	1.03616	1.04543
3243.68	1.00387	1.00701	1.00639	1.03604	1.04571
3241.75	1.00422	1.00705	1.00682	1.03642	1.04597
3239.82	1.00461	1.00654	1.00634	1.03631	1.0456
3237.9	1.00468	1.00619	1.00594	1.03629	1.04551
3235.97	1.00447	1.00576	1.00546	1.03585	1.04533
3234.04	1.00436	1.0054	1.00518	1.03523	1.04521
3232.11	1.00459	1.00537	1.00548	1.03501	1.04546
3230.18	1.00482	1.00581	1.00592	1.03524	1.04583
3228.25	1.00461	1.00664	1.00636	1.03588	1.04608
3226.32	1.00425	1.00631	1.0059	1.03575	1.04516
3224.4	1.0043	1.0056	1.00537	1.03542	1.04419
3222.47	1.00456	1.00504	1.00496	1.03477	1.04348
3220.54	1.00456	1.00529	1.00524	1.03464	1.04372
3218.61	1.00431	1.00528	1.00491	1.03435	1.04373
3216.68	1.00424	1.00441	1.00348	1.03306	1.04246
3214.75	1.00429	1.00451	1.0035	1.03286	1.04212
3212.83	1.00406	1.00477	1.00432	1.03342	1.04258
3210.9	1.00388	1.0037	1.00393	1.03286	1.04197
3208.97	1.00416	1.00086	1.00143	1.02998	1.03907
3207.04	1.00446	1.0004	1.00063	1.02897	1.03813
3205.11	1.00427	1.00275	1.00223	1.0309	1.04012
3203.18	1.00382	1.00244	1.0016	1.03045	1.03973
3201.25	1.00343	0.99721	0.99675	1.02527	1.03456
3199.33	1.00328	0.99282	0.99265	1.021	1.03024
3197.4	1.00361	0.99605	0.99571	1.02436	1.03358
3195.47	1.00407	0.99771	0.99722	1.02598	1.03509
3193.54	1.00403	0.98925	0.98874	1.01703	1.02605
3191.61	1.00382	0.98085	0.98038	1.00811	1.01713
3189.68	1.00391	0.98661	0.98625	1.01412	1.02309
3187.76	1.004	0.996	0.99563	1.02402	1.03297
3185.83	1.00386	0.98521	0.98449	1.01275	1.02167
3183.9	1.00379	0.96374	0.96261	0.9902	0.99887
3181.97	1.00392	0.963	0.96192	0.98927	0.99787
3180.04	1.00403	0.98255	0.98184	1.00955	1.0184
3178.11	1.00377	0.97939	0.97877	1.00629	1.01502
3176.18	1.00325	0.94261	0.94167	0.96784	0.97617
3174.26	1.00289	0.92494	0.92365	0.949	0.95736
3172.33	1.00288	0.95308	0.9519	0.9781	0.98685
3170.4	1.00322	0.97446	0.97359	1.00053	1.00934
3168.47	1.00386	0.93614	0.93519	0.96082	0.96911
3166.54	1.00431	0.8855	0.88413	0.90816	0.91579
3164.61	1.00414	0.90053	0.89912	0.92375	0.93126
3162.69	1.00372	0.9533	0.95219	0.97841	0.98624
3160.76	1.00359	0.94177	0.94051	0.96627	0.97404
3158.83	1.00373	0.86217	0.8604	0.88367	0.89097
3156.9	1.00387	0.8343	0.83234	0.85446	0.86184
3154.97	1.00368	0.898	0.89614	0.91988	0.928
3153.04	1.00335	0.94006	0.93814	0.96322	0.97168
3151.11	1.00324	0.87369	0.87145	0.89466	0.90227
3149.19	1.0033	0.78858	0.78601	0.80655	0.81309
3147.26	1.00347	0.81361	0.81109	0.83216	0.83886
3145.33	1.00363	0.90028	0.89817	0.92183	0.92924
3143.4	1.00351	0.8959	0.89386	0.9176	0.92468
3141.47	1.00336	0.78707	0.78463	0.80523	0.81136
3139.54	1.00349	0.73837	0.73559	0.75465	0.76064
3137.62	1.00375	0.82219	0.8194	0.84088	0.84756
3135.69	1.00389	0.89634	0.89365	0.91747	0.92441
3133.76	1.00391	0.8371	0.83434	0.85645	0.86275
3131.83	1.00386	0.73138	0.72841	0.74702	0.75272
3129.9	1.00372	0.74219	0.7391	0.75744	0.76364
3127.97	1.00353	0.84116	0.83804	0.85904	0.86627
3126.04	1.00346	0.85758	0.85423	0.87582	0.88318
3124.12	1.00356	0.74499	0.7412	0.75969	0.76589
3122.19	1.00364	0.6635	0.65972	0.67577	0.6809
3120.26	1.00361	0.73472	0.73166	0.74941	0.75479
3118.33	1.00366	0.83829	0.83584	0.85638	0.86254
3116.4	1.00373	0.80409	0.80148	0.82117	0.82716
3114.47	1.00346	0.66803	0.66473	0.6806	0.68569
3112.55	1.00301	0.63173	0.62781	0.64263	0.64748
3110.62	1.00274	0.74248	0.73848	0.75646	0.7619
3108.69	1.00272	0.81815	0.81451	0.8346	0.84041
3106.76	1.00285	0.74019	0.73669	0.75455	0.75983
3104.83	1.00294	0.62105	0.61719	0.63172	0.63617
3102.9	1.00304	0.64883	0.64478	0.66003	0.66459
3100.97	1.00316	0.78128	0.77754	0.7964	0.80178
3099.05	1.00325	0.81035	0.80685	0.82645	0.83198
3097.12	1.00341	0.68378	0.68012	0.69607	0.70078
3095.19	1.00342	0.57295	0.56911	0.5818	0.58581
3093.26	1.00316	0.63936	0.63536	0.64971	0.65425
3091.33	1.003	0.76699	0.76259	0.78033	0.78583
3089.4	1.00302	0.75036	0.74551	0.76275	0.76815
3087.48	1.00308	0.60085	0.59612	0.60937	0.61371
3085.55	1.00309	0.5248	0.52056	0.53179	0.53569
3083.62	1.00307	0.63847	0.6346	0.64872	0.65349
3081.69	1.00311	0.77769	0.77411	0.79182	0.79743
3079.76	1.0032	0.75659	0.75293	0.77023	0.77544
3077.83	1.00333	0.62316	0.61884	0.63289	0.63711
3075.9	1.00339	0.58359	0.5787	0.59174	0.596
3073.98	1.00316	0.70004	0.69536	0.71103	0.71654
3072.05	1.00291	0.79437	0.79021	0.80785	0.81411
3070.12	1.00313	0.72957	0.72546	0.74137	0.74691
3068.19	1.0036	0.58692	0.58247	0.59516	0.59937
3066.26	1.00363	0.57601	0.57148	0.58419	0.58816
3064.33	1.00311	0.72349	0.71937	0.73555	0.74068
3062.41	1.00264	0.82422	0.82054	0.83887	0.8449
3060.48	1.00274	0.75546	0.75171	0.76825	0.77376
3058.55	1.00306	0.61481	0.61078	0.6238	0.62826
3056.62	1.00296	0.61166	0.60772	0.62063	0.62507
3054.69	1.00269	0.76156	0.75821	0.77483	0.78039
3052.76	1.00275	0.87064	0.86795	0.88713	0.89356
3050.83	1.00294	0.83129	0.82868	0.84677	0.85287
3048.91	1.00297	0.7261	0.72309	0.73869	0.74386
3046.98	1.003	0.72731	0.72417	0.73983	0.74509
3045.05	1.00314	0.83892	0.83617	0.85445	0.86078
3043.12	1.00321	0.91142	0.90912	0.92919	0.93603
3041.19	1.00328	0.87587	0.87357	0.89293	0.89917
3039.26	1.0034	0.79639	0.79373	0.81118	0.81651
3037.34	1.00319	0.79664	0.79404	0.81125	0.81654
3035.41	1.00278	0.87992	0.87777	0.89679	0.90278
3033.48	1.00278	0.92909	0.92705	0.94724	0.95361
3031.55	1.00302	0.88248	0.88003	0.89895	0.9051
3029.62	1.00286	0.79237	0.78923	0.80584	0.81146
3027.69	1.00241	0.77153	0.76789	0.78407	0.78946
3025.76	1.00219	0.82186	0.81807	0.83535	0.84116
3023.84	1.00222	0.80439	0.8002	0.81674	0.82263
3021.91	1.00217	0.63973	0.63497	0.6475	0.65227
3019.98	1.00208	0.38759	0.38327	0.39031	0.39324
3018.05	1.00221	0.16456	0.16219	0.16475	0.16615
3016.12	1.00239	0.04772	0.04714	0.04742	0.04803
3014.19	1.00252	0.02895	0.02826	0.02801	0.0285
3012.27	1.00268	0.07215	0.06981	0.07009	0.07085
3010.34	1.00273	0.15907	0.15493	0.15656	0.15776
3008.41	1.00265	0.28676	0.28152	0.28541	0.28736
3006.48	1.00278	0.4593	0.45378	0.46114	0.46423
3004.55	1.00297	0.643	0.63788	0.64929	0.65356
3002.62	1.00276	0.75436	0.74988	0.7639	0.7689
3000.69	1.00241	0.75341	0.74938	0.76357	0.76856
2998.77	1.00244	0.73933	0.73584	0.7499	0.75453
2996.84	1.00281	0.80978	0.80712	0.82282	0.82746
2994.91	1.00308	0.89811	0.89603	0.91377	0.91867
2992.98	1.00298	0.89741	0.89517	0.91306	0.91796
2991.05	1.00268	0.783	0.78	0.79545	0.79986
2989.12	1.00255	0.67034	0.66678	0.67953	0.68348
2987.2	1.00268	0.71557	0.71247	0.72558	0.72998
2985.27	1.00275	0.84664	0.84433	0.85964	0.86505
2983.34	1.00254	0.87703	0.87436	0.89035	0.89598
2981.41	1.00232	0.76279	0.75893	0.7729	0.77767
2979.48	1.00246	0.62805	0.62364	0.63492	0.63848
2977.55	1.00284	0.64904	0.64497	0.65656	0.65979
2975.62	1.00305	0.79619	0.7927	0.80724	0.81119
2973.7	1.00295	0.87943	0.87625	0.89243	0.89694
2971.77	1.00253	0.81373	0.81024	0.82508	0.82921
2969.84	1.00215	0.66868	0.66458	0.6764	0.67983
2967.91	1.00214	0.61558	0.6113	0.62166	0.62512
2965.98	1.00226	0.71753	0.71369	0.72561	0.73001
2964.05	1.0022	0.83636	0.83308	0.84705	0.85231
2962.12	1.00204	0.83048	0.82722	0.84089	0.84585
2960.2	1.00192	0.68316	0.6794	0.69028	0.69391
2958.27	1.00185	0.56492	0.56059	0.56966	0.57249
2956.34	1.00174	0.63023	0.62561	0.63634	0.63956
2954.41	1.00176	0.76614	0.76176	0.77485	0.77877
2952.48	1.00215	0.81042	0.80651	0.81987	0.82412
2950.55	1.00256	0.71769	0.71405	0.72546	0.72944
2948.63	1.00253	0.58061	0.57708	0.58612	0.58943
2946.7	1.00227	0.59375	0.59031	0.59974	0.60303
2944.77	1.0021	0.74643	0.74322	0.75539	0.75952
2942.84	1.00203	0.84813	0.84518	0.85903	0.86381
2940.91	1.00212	0.79551	0.7923	0.8051	0.80963
2938.98	1.00236	0.63174	0.62802	0.63788	0.64141
2937.05	1.00239	0.56638	0.56246	0.57116	0.57409
2935.13	1.00211	0.6941	0.69024	0.70121	0.70449
2933.2	1.00193	0.83251	0.82883	0.84211	0.84579
2931.27	1.00194	0.83621	0.83268	0.84575	0.84927
2929.34	1.00188	0.70503	0.70145	0.7122	0.71517
2927.41	1.00174	0.5852	0.58148	0.59028	0.59279
2925.48	1.00171	0.65543	0.65189	0.66161	0.66445
2923.56	1.00182	0.81748	0.81433	0.82632	0.82999
2921.63	1.00197	0.85453	0.85128	0.86365	0.86769
2919.7	1.00207	0.72237	0.71846	0.72854	0.73196
2917.77	1.00199	0.56293	0.55865	0.5661	0.56845
2915.84	1.00168	0.58944	0.58571	0.59363	0.59578
2913.91	1.00133	0.77355	0.7707	0.7816	0.78468
2911.98	1.00114	0.88641	0.88379	0.8964	0.90048
2910.06	1.00107	0.83871	0.83541	0.84715	0.85151
2908.13	1.00112	0.69728	0.69303	0.70268	0.70634
2906.2	1.00123	0.62955	0.62501	0.63394	0.6368
2904.27	1.00136	0.72677	0.72277	0.73337	0.73646
2902.34	1.00166	0.84446	0.84103	0.85339	0.85721
2900.41	1.00211	0.85303	0.84966	0.86206	0.86609
2898.49	1.00232	0.76209	0.75826	0.76905	0.77275
2896.56	1.00199	0.66188	0.65761	0.66668	0.66995
2894.63	1.00156	0.69552	0.69185	0.70181	0.70508
2892.7	1.00152	0.84297	0.84067	0.85359	0.85746
2890.77	1.00168	0.93129	0.92971	0.94435	0.9488
2888.84	1.00181	0.88556	0.88337	0.89725	0.90163
2886.91	1.00197	0.76331	0.75977	0.77154	0.77533
2884.99	1.00209	0.70961	0.7055	0.71636	0.71983
2883.06	1.0021	0.79613	0.79283	0.80522	0.80917
2881.13	1.00212	0.897	0.89466	0.90866	0.9134
2879.2	1.00215	0.89721	0.8949	0.90859	0.91351
2877.27	1.00212	0.82437	0.82134	0.83346	0.83779
2875.34	1.00203	0.77061	0.76709	0.77818	0.78178
2873.42	1.00195	0.80332	0.80031	0.81217	0.8157
2871.49	1.00202	0.88095	0.87887	0.89225	0.89639
2869.56	1.00216	0.91225	0.91032	0.92423	0.92885
2867.63	1.0021	0.88024	0.87776	0.89111	0.89547
2865.7	1.00194	0.83623	0.83331	0.84587	0.84959
2863.77	1.00203	0.83689	0.83406	0.84658	0.85003
2861.84	1.0023	0.88631	0.88396	0.89734	0.90115
2859.92	1.00252	0.932	0.93005	0.94422	0.94854
2857.99	1.00257	0.93885	0.93695	0.95131	0.95565
2856.06	1.00241	0.91835	0.91624	0.93036	0.9344
2854.13	1.00224	0.9048	0.90272	0.91655	0.92049
2852.2	1.00225	0.92327	0.92178	0.93576	0.93985
2850.27	1.00225	0.95086	0.94975	0.96419	0.96845
2848.35	1.00211	0.95856	0.95717	0.97182	0.97618
2846.42	1.00202	0.95798	0.95647	0.97116	0.97553
2844.49	1.00203	0.95911	0.95783	0.97264	0.97705
2842.56	1.00203	0.95969	0.95856	0.97346	0.97796
2840.63	1.00199	0.96499	0.96389	0.97886	0.98346
2838.7	1.00199	0.97055	0.96949	0.9844	0.98911
2836.77	1.00205	0.96267	0.96152	0.97612	0.98091
2834.85	1.00217	0.94611	0.94475	0.959	0.96377
2832.92	1.00224	0.93147	0.92981	0.94387	0.9486
2830.99	1.00216	0.90956	0.90754	0.92121	0.92579
2829.06	1.00212	0.88074	0.87857	0.89153	0.89589
2827.13	1.00219	0.86142	0.85919	0.87166	0.87581
2825.2	1.00219	0.85016	0.84757	0.85989	0.86381
2823.28	1.0021	0.84587	0.84299	0.8553	0.85911
2821.35	1.00201	0.85868	0.85614	0.86856	0.87249
2819.42	1.00186	0.88548	0.88358	0.89638	0.90045
2817.49	1.00176	0.91518	0.91372	0.92723	0.93132
2815.56	1.00189	0.9363	0.93496	0.94909	0.9533
2813.63	1.00214	0.94558	0.94413	0.9585	0.96302
2811.7	1.00213	0.95144	0.94984	0.96435	0.96901
2809.78	1.00193	0.95593	0.95435	0.96897	0.97349
2807.85	1.00186	0.95229	0.95077	0.96525	0.96963
2805.92	1.00183	0.93596	0.93443	0.9484	0.95278
2803.99	1.0018	0.92358	0.92227	0.93563	0.94011
2802.06	1.00195	0.9291	0.92814	0.94133	0.94587
2800.13	1.00216	0.93694	0.93593	0.94937	0.95377
2798.21	1.00222	0.9441	0.94286	0.95667	0.96094
2796.28	1.0022	0.95096	0.94966	0.9637	0.96796
2794.35	1.00216	0.94145	0.94008	0.95395	0.95807
2792.42	1.00213	0.92388	0.92245	0.93588	0.93981
2790.49	1.0021	0.91557	0.9141	0.92714	0.9312
2788.56	1.00202	0.91827	0.9167	0.92954	0.93398
2786.63	1.00199	0.9308	0.92923	0.94231	0.94682
2784.71	1.00205	0.94584	0.94442	0.95798	0.96219
2782.78	1.00208	0.95753	0.95636	0.97013	0.97411
2780.85	1.00196	0.96629	0.96535	0.97907	0.98312
2778.92	1.00178	0.97059	0.96972	0.98341	0.98761
2776.99	1.00168	0.96775	0.96682	0.98039	0.98475
2775.06	1.00179	0.94948	0.94829	0.96138	0.96587
2773.14	1.00196	0.92294	0.92139	0.93381	0.93838
2771.21	1.00193	0.92004	0.91851	0.93079	0.93529
2769.28	1.00171	0.94438	0.94324	0.95598	0.96026
2767.35	1.00152	0.96915	0.96844	0.9816	0.98581
2765.42	1.00154	0.98217	0.98169	0.99505	0.99931
2763.49	1.00165	0.98429	0.98367	0.99719	1.00139
2761.56	1.0016	0.97695	0.976	0.98958	0.99363
2759.64	1.00145	0.95839	0.95711	0.97048	0.9744
2757.71	1.0015	0.94015	0.93875	0.95168	0.9556
2755.78	1.0017	0.94731	0.94632	0.95911	0.96315
2753.85	1.00179	0.97039	0.96997	0.98294	0.98709
2751.92	1.00175	0.98025	0.97996	0.99302	0.99717
2749.99	1.00172	0.97871	0.97828	0.9913	0.99535
2748.07	1.0017	0.97937	0.97903	0.99199	0.99589
2746.14	1.00159	0.9747	0.97432	0.98714	0.991
2744.21	1.00152	0.94649	0.94552	0.95784	0.96177
2742.28	1.00158	0.91509	0.91353	0.92523	0.92922
2740.35	1.00168	0.92489	0.92344	0.93528	0.93938
2738.42	1.00174	0.96228	0.96147	0.97391	0.97818
2736.49	1.00183	0.98498	0.98463	0.99724	1.00168
2734.57	1.00188	0.99073	0.99036	1.00295	1.00739
2732.64	1.00186	0.99162	0.99102	1.00382	1.00804
2730.71	1.00189	0.98433	0.98354	0.99647	1.00048
2728.78	1.00213	0.96	0.95888	0.97146	0.97534
2726.85	1.00229	0.93751	0.93601	0.94812	0.95186
2724.92	1.00208	0.94849	0.94704	0.95923	0.96296
2723	1.00178	0.9773	0.97628	0.98886	0.99274
2721.07	1.0017	0.99174	0.99109	1.00375	1.00773
2719.14	1.0017	0.99291	0.99242	1.00503	1.00894
2717.21	1.00164	0.99069	0.99017	1.00291	1.00662
2715.28	1.00149	0.98005	0.97934	0.99206	0.99557
2713.35	1.00135	0.95667	0.95567	0.96794	0.97135
2711.42	1.00138	0.94424	0.94316	0.95505	0.95852
2709.5	1.00157	0.96178	0.96102	0.97299	0.97671
2707.57	1.00173	0.98425	0.98384	0.99592	0.99995
2705.64	1.00177	0.9899	0.98953	1.00154	1.00577
2703.71	1.00179	0.98892	0.98841	1.00054	1.00467
2701.78	1.00175	0.98961	0.98905	1.00151	1.00534
2699.85	1.00159	0.98302	0.98244	0.99499	0.99852
2697.93	1.00144	0.96525	0.96446	0.97663	0.98001
2696	1.00143	0.95535	0.95432	0.96605	0.96955
2694.07	1.00152	0.96437	0.96338	0.97498	0.97872
2692.14	1.0017	0.97795	0.97723	0.98881	0.99273
2690.21	1.00181	0.98725	0.98678	0.9984	1.00242
2688.28	1.00179	0.9928	0.99244	1.00421	1.0082
2686.35	1.0018	0.98926	0.98892	1.00061	1.00446
2684.43	1.00189	0.97645	0.97605	0.98744	0.99107
2682.5	1.00194	0.96729	0.96681	0.97807	0.98144
2680.57	1.00192	0.96997	0.96952	0.98085	0.98414
2678.64	1.00186	0.97807	0.97771	0.98904	0.9925
2676.71	1.00181	0.98441	0.98404	0.99536	0.99896
2674.78	1.00171	0.98834	0.98789	0.99924	1.00285
2672.85	1.00146	0.98959	0.98909	1.00049	1.004
2670.93	1.00124	0.98725	0.98672	0.99808	1.00152
2669	1.00134	0.98365	0.98305	0.9943	0.99778
2667.07	1.00166	0.9821	0.98149	0.99265	0.99619
2665.14	1.00184	0.98417	0.98372	0.99483	0.99837
2663.21	1.00177	0.99005	0.98986	1.00097	1.00455
2661.28	1.00164	0.99562	0.99553	1.00673	1.01036
2659.36	1.00163	0.99493	0.99469	1.00599	1.0095
2657.43	1.00168	0.98887	0.98848	0.99976	1.00308
2655.5	1.00166	0.98528	0.98491	0.99607	0.99938
2653.57	1.00157	0.9868	0.98648	0.99755	1.00104
2651.64	1.00143	0.9881	0.98775	0.99871	1.00234
2649.71	1.00135	0.98813	0.98775	0.99857	1.00222
2647.78	1.00141	0.98933	0.98904	0.99981	1.00342
2645.86	1.00148	0.99017	0.99002	1.00081	1.00434
2643.93	1.00152	0.98907	0.98901	0.99987	1.00323
2642	1.00164	0.98745	0.98737	0.99828	1.00152
2640.07	1.00168	0.98678	0.98665	0.9974	1.00065
2638.14	1.00151	0.98693	0.98673	0.99729	1.0006
2636.21	1.00133	0.98639	0.98609	0.99667	1.00006
2634.29	1.00132	0.98423	0.98392	0.99463	0.99802
2632.36	1.00139	0.98358	0.98336	0.99413	0.99738
2630.43	1.00144	0.98685	0.98668	0.9974	1.00056
2628.5	1.0015	0.99113	0.99095	1.00159	1.00485
2626.57	1.00153	0.99396	0.99373	1.00438	1.0077
2624.64	1.00144	0.99534	0.99508	1.00569	1.00896
2622.71	1.00133	0.99556	0.99534	1.00573	1.00902
2620.79	1.00145	0.9941	0.99393	1.00411	1.00742
2618.86	1.0017	0.99193	0.99167	1.00193	1.00506
2616.93	1.0018	0.99204	0.99166	1.00217	1.00515
2615	1.00171	0.99433	0.99391	1.0045	1.00755
2613.07	1.00161	0.99654	0.99617	1.00662	1.00988
2611.14	1.00154	0.99725	0.99689	1.00722	1.0107
2609.22	1.00152	0.99623	0.99584	1.00617	1.00979
2607.29	1.00153	0.99423	0.9939	1.00425	1.00784
2605.36	1.00142	0.99034	0.9901	1.00035	1.00372
2603.43	1.00126	0.98368	0.98344	0.99356	0.99663
2601.5	1.00125	0.97524	0.97495	0.98495	0.98779
2599.57	1.00139	0.97006	0.96974	0.97962	0.98246
2597.64	1.00145	0.97495	0.97466	0.98456	0.98758
2595.72	1.00135	0.98613	0.98596	0.99598	0.99913
2593.79	1.00125	0.99398	0.9939	1.004	1.00718
2591.86	1.00128	0.9965	0.99638	1.00651	1.00968
2589.93	1.00126	0.99609	0.99581	1.00595	1.00916
2588	1.00108	0.99456	0.99418	1.00428	1.00762
2586.07	1.00093	0.9929	0.99253	1.00262	1.00602
2584.15	1.00097	0.9919	0.9916	1.0017	1.00507
2582.22	1.00107	0.99254	0.9923	1.00237	1.00566
2580.29	1.00112	0.9939	0.99362	1.00361	1.00682
2578.36	1.00108	0.99459	0.99424	1.00415	1.00732
2576.43	1.00107	0.995	0.99472	1.00451	1.00774
2574.5	1.00122	0.99549	0.99533	1.005	1.00824
2572.57	1.00136	0.99482	0.99462	1.00428	1.0074
2570.65	1.00135	0.99211	0.99175	1.0014	1.0044
2568.72	1.00128	0.99035	0.98995	0.99954	1.0025
2566.79	1.00129	0.9926	0.99236	1.00192	1.00489
2564.86	1.00137	0.995	0.99489	1.00448	1.00746
2562.93	1.00139	0.99337	0.99322	1.00288	1.00579
2561	1.00138	0.98986	0.98954	0.99928	1.00213
2559.08	1.00143	0.98674	0.98629	0.99603	0.99888
2557.15	1.0014	0.98624	0.98587	0.99543	0.99841
2555.22	1.00122	0.99043	0.99022	0.99955	1.00273
2553.29	1.00112	0.9953	0.9951	1.00447	1.00767
2551.36	1.00119	0.99683	0.99654	1.00611	1.00922
2549.43	1.00132	0.99509	0.99476	1.00435	1.00746
2547.5	1.00141	0.99162	0.99134	1.00075	1.00394
2545.58	1.00137	0.99078	0.99057	0.9998	1.00304
2543.65	1.00132	0.99429	0.99416	1.00337	1.0066
2541.72	1.00134	0.99788	0.99776	1.00711	1.01027
2539.79	1.00135	0.9976	0.99731	1.00686	1.00989
2537.86	1.00132	0.99454	0.99406	1.0037	1.00664
2535.93	1.00137	0.99391	0.99347	1.00306	1.00604
2534.01	1.00149	0.99678	0.99648	1.006	1.00909
2532.08	1.00152	0.99786	0.99763	1.00713	1.01025
2530.15	1.00137	0.99535	0.99511	1.0046	1.0077
2528.22	1.00123	0.99268	0.99244	1.00189	1.00491
2526.29	1.0013	0.99284	0.99262	1.00203	1.005
2524.36	1.00144	0.99607	0.99592	1.00533	1.0084
2522.43	1.00144	0.99947	0.99945	1.00885	1.01203
2520.51	1.00131	1.00055	1.00051	1.00994	1.01309
2518.58	1.00117	0.99881	0.99862	1.00812	1.01116
2516.65	1.00116	0.99423	0.9939	1.00338	1.00633
2514.72	1.00123	0.98932	0.98889	0.99827	1.00113
2512.79	1.00123	0.98816	0.98765	0.99704	0.99979
2510.86	1.00113	0.99195	0.99145	1.00093	1.00374
2508.94	1.00105	0.99762	0.99718	1.00673	1.00971
2507.01	1.00105	1.00041	0.99998	1.00956	1.01263
2505.08	1.00113	0.9999	0.99943	1.00895	1.01206
2503.15	1.00117	0.99937	0.99885	1.00831	1.01152
2501.22	1.00113	1.00007	0.9996	1.00912	1.01231
2499.29	1.00116	1.00027	0.99993	1.0095	1.01254
2497.36	1.00123	0.99631	0.99603	1.00547	1.0084
2495.44	1.00125	0.98926	0.98888	0.99817	1.00108
2493.51	1.00128	0.98777	0.98735	0.99668	0.99955
2491.58	1.00133	0.99384	0.99353	1.00302	1.00583
2489.65	1.00138	0.99958	0.99941	1.009	1.01185
2487.72	1.00142	1.00166	1.00157	1.01119	1.01415
2485.79	1.00138	1.00187	1.00174	1.01138	1.0144
2483.87	1.00125	1.00128	1.00101	1.0107	1.01369
2481.94	1.0011	1.00025	0.99986	1.00959	1.01255
2480.01	1.00098	0.99757	0.99714	1.00681	1.00979
2478.08	1.00094	0.99424	0.99382	1.00337	1.00636
2476.15	1.00097	0.99282	0.99248	1.00194	1.00484
2474.22	1.00105	0.9928	0.99255	1.00199	1.00474
2472.29	1.00113	0.99463	0.9944	1.00394	1.0066
2470.37	1.00114	0.9985	0.99823	1.0079	1.01062
2468.44	1.00114	1.00092	1.00063	1.01031	1.01309
2466.51	1.00125	1.00092	1.00067	1.0103	1.01301
2464.58	1.00134	1.00077	1.00054	1.01022	1.01283
2462.65	1.00128	1.00043	1.00017	1.0099	1.01252
2460.72	1.0012	0.99927	0.99903	1.00871	1.01147
2458.8	1.00121	0.99911	0.99902	1.00859	1.01156
2456.87	1.00125	1.00043	1.00042	1.00994	1.01305
2454.94	1.00126	1.0004	1.00025	1.00984	1.01289
2453.01	1.00126	0.99825	0.99787	1.0076	1.01049
2451.08	1.00124	0.99728	0.99679	1.00665	1.00945
2449.15	1.00123	0.99917	0.99862	1.0086	1.01141
2447.22	1.00126	1.00146	1.00084	1.01086	1.01376
2445.3	1.0013	1.00171	1.00115	1.01109	1.01403
2443.37	1.0014	1.00004	0.99954	1.00944	1.01236
2441.44	1.00145	0.99881	0.99819	1.00815	1.01117
2439.51	1.00136	0.9999	0.99921	1.00925	1.01233
2437.58	1.00125	1.00169	1.00114	1.0112	1.01417
2435.65	1.00129	1.002	1.00163	1.01168	1.01453
2433.73	1.00143	1.00034	1.00007	1.01007	1.01289
2431.8	1.00143	0.99738	0.99714	1.00697	1.00983
2429.87	1.00136	0.99592	0.99566	1.00535	1.00827
2427.94	1.00139	0.99774	0.99746	1.00717	1.01013
2426.01	1.00147	1.00031	1.00004	1.00973	1.01277
2424.08	1.00151	1.00121	1.001	1.01058	1.0137
2422.15	1.00151	1.00156	1.00144	1.01101	1.0141
2420.23	1.00142	1.00231	1.0022	1.01185	1.01486
2418.3	1.00131	1.00273	1.00247	1.01219	1.01526
2416.37	1.00126	1.00259	1.00219	1.01199	1.01519
2414.44	1.00117	1.00214	1.00169	1.01157	1.01478
2412.51	1.0011	1.00137	1.0009	1.01079	1.01393
2410.58	1.00115	1.00014	0.9997	1.0095	1.01261
2408.66	1.00124	0.99894	0.99859	1.0083	1.01141
2406.73	1.00127	0.99876	0.9985	1.00824	1.01134
2404.8	1.00131	0.99981	0.99956	1.00944	1.01244
2402.87	1.00139	1.00135	1.00104	1.01101	1.01388
2400.94	1.00145	1.00249	1.00211	1.01204	1.01492
2399.01	1.00139	1.0028	1.00252	1.01235	1.01532
2397.08	1.00127	1.0027	1.00262	1.01239	1.01541
2395.16	1.00122	1.00276	1.00275	1.01245	1.01552
2393.23	1.00125	1.00278	1.00262	1.01226	1.01543
2391.3	1.00123	1.00232	1.00193	1.01165	1.01482
2389.37	1.00118	1.00161	1.0011	1.01099	1.01401
2387.44	1.00115	1.00108	1.00048	1.0106	1.01334
2385.51	1.00113	1.0014	1.00046	1.01093	1.0134
2383.58	1.00118	1.00289	1.00147	1.01249	1.01463
2381.66	1.00132	1.00453	1.00271	1.01443	1.01614
2379.73	1.00146	1.00552	1.00319	1.01574	1.01703
2377.8	1.00141	1.00616	1.00297	1.01657	1.01751
2375.87	1.00113	1.00671	1.00245	1.01733	1.01768
2373.94	1.00088	1.00718	1.002	1.01809	1.01758
2372.01	1.00089	1.00764	1.0016	1.01875	1.01739
2370.09	1.00105	1.00801	1.00089	1.01925	1.01709
2368.16	1.00118	1.0083	1.00001	1.01969	1.01673
2366.23	1.00107	1.00857	0.99954	1.02023	1.01663
2364.3	1.00104	1.00884	0.99958	1.02108	1.01684
2362.37	1.00135	1.00972	1.0002	1.02237	1.01741
2360.44	1.00153	1.01126	1.00113	1.02348	1.01825
2358.51	1.00125	1.01209	1.00147	1.02369	1.01886
2356.59	1.00086	1.01167	1.00139	1.02316	1.01892
2354.66	1.00074	1.01103	1.00198	1.0226	1.01897
2352.73	1.00101	1.01063	1.00321	1.02196	1.01922
2350.8	1.00139	1.00985	1.00376	1.02072	1.01893
2348.87	1.00152	1.00894	1.00345	1.0196	1.01828
2346.94	1.00137	1.00871	1.00299	1.01961	1.01806
2345.02	1.0012	1.00928	1.00272	1.02068	1.01827
2343.09	1.00126	1.00974	1.00248	1.02145	1.01836
2341.16	1.00139	1.00973	1.00226	1.02126	1.01842
2339.23	1.00139	1.00969	1.00221	1.02089	1.01847
2337.3	1.00131	1.00965	1.00214	1.0208	1.01833
2335.37	1.00125	1.00946	1.00204	1.02093	1.01831
2333.44	1.00117	1.00918	1.00204	1.02114	1.01851
2331.52	1.0012	1.0089	1.00219	1.02115	1.01861
2329.59	1.00134	1.00868	1.00236	1.02081	1.01846
2327.66	1.00128	1.00845	1.00244	1.02036	1.01807
2325.73	1.0011	1.00823	1.00245	1.01995	1.01776
2323.8	1.00105	1.00802	1.00232	1.0195	1.0178
2321.87	1.00109	1.00774	1.00221	1.01903	1.01791
2319.95	1.00112	1.00731	1.00228	1.01842	1.01792
2318.02	1.00116	1.00678	1.00243	1.01769	1.01793
2316.09	1.0013	1.00639	1.00263	1.01717	1.01786
2314.16	1.00141	1.00621	1.00279	1.01686	1.01766
2312.23	1.00137	1.00607	1.00277	1.01655	1.01747
2310.3	1.00134	1.00586	1.00272	1.01628	1.01738
2308.37	1.00141	1.00561	1.00274	1.01603	1.0173
2306.45	1.0014	1.00532	1.00271	1.01564	1.01709
2304.52	1.00131	1.00505	1.00272	1.01522	1.01688
2302.59	1.00131	1.00478	1.00281	1.01486	1.01675
2300.66	1.00134	1.0045	1.00275	1.01452	1.01658
2298.73	1.00127	1.00425	1.0026	1.01425	1.01638
2296.8	1.00114	1.00397	1.00254	1.014	1.01621
2294.88	1.00107	1.00377	1.00259	1.01377	1.01613
2292.95	1.00112	1.00377	1.00269	1.01362	1.0161
2291.02	1.00128	1.00386	1.00277	1.01349	1.01603
2289.09	1.00143	1.00393	1.00288	1.01344	1.016
2287.16	1.00149	1.00391	1.00304	1.01342	1.01602
2285.23	1.00147	1.00375	1.00313	1.01325	1.01596
2283.3	1.00142	1.00349	1.00312	1.01303	1.01588
2281.38	1.00135	1.00334	1.00309	1.01292	1.01589
2279.45	1.0013	1.00337	1.00308	1.01294	1.01598
2277.52	1.00118	1.00341	1.003	1.01295	1.01602
2275.59	1.00107	1.00332	1.00281	1.01287	1.01589
2273.66	1.00114	1.00332	1.0028	1.01293	1.01583
2271.73	1.00136	1.00354	1.0031	1.01324	1.016
2269.81	1.00147	1.00363	1.00328	1.01341	1.0161
2267.88	1.00131	1.00341	1.00307	1.01318	1.01592
2265.95	1.00112	1.00315	1.00278	1.01285	1.01569
2264.02	1.00108	1.00307	1.00272	1.01282	1.01563
2262.09	1.00113	1.00307	1.00278	1.01294	1.01568
2260.16	1.00115	1.00304	1.00278	1.01289	1.01569
2258.23	1.00116	1.0031	1.0029	1.01285	1.01579
2256.31	1.00127	1.00331	1.00317	1.01294	1.01602
2254.38	1.0014	1.00345	1.00334	1.013	1.01615
2252.45	1.00137	1.00345	1.00333	1.01295	1.01609
2250.52	1.00125	1.0034	1.00322	1.01287	1.01596
2248.59	1.00117	1.00329	1.00307	1.01275	1.0158
2246.66	1.00114	1.00315	1.00297	1.01263	1.01567
2244.74	1.00113	1.00312	1.00294	1.01263	1.01568
2242.81	1.00114	1.00312	1.00291	1.01271	1.01574
2240.88	1.00123	1.003	1.00285	1.0127	1.01572
2238.95	1.00137	1.0029	1.00286	1.01263	1.0157
2237.02	1.00139	1.00301	1.003	1.0126	1.01576
2235.09	1.00126	1.00327	1.00313	1.0126	1.01582
2233.16	1.00113	1.00338	1.00306	1.01255	1.01573
2231.24	1.00116	1.00328	1.0029	1.01255	1.0156
2229.31	1.0013	1.00329	1.00293	1.01269	1.01565
2227.38	1.00141	1.00342	1.00312	1.0128	1.01577
2225.45	1.00137	1.0034	1.00324	1.01277	1.0157
2223.52	1.00126	1.00323	1.00321	1.01273	1.01556
2221.59	1.00118	1.00312	1.00312	1.01274	1.01554
2219.67	1.00119	1.00315	1.00314	1.01276	1.01563
2217.74	1.00124	1.00321	1.00326	1.01284	1.01571
2215.81	1.00129	1.00327	1.00338	1.01299	1.01581
2213.88	1.00131	1.00338	1.00338	1.01303	1.01589
2211.95	1.00128	1.00343	1.00332	1.01296	1.01589
2210.02	1.00119	1.00333	1.00322	1.01291	1.01585
2208.09	1.00108	1.00324	1.00313	1.01288	1.01582
2206.17	1.00103	1.00324	1.00314	1.01287	1.01582
2204.24	1.0011	1.00322	1.00319	1.01289	1.01581
2202.31	1.00122	1.00302	1.003	1.01276	1.01564
2200.38	1.00123	1.00262	1.00247	1.01237	1.0152
2198.45	1.00114	1.00242	1.00222	1.01215	1.01495
2196.52	1.00112	1.00274	1.00264	1.01251	1.01531
2194.6	1.00121	1.00316	1.00321	1.01304	1.01587
2192.67	1.00131	1.00336	1.00345	1.01327	1.01622
2190.74	1.00136	1.0035	1.0035	1.01333	1.01639
2188.81	1.00139	1.00369	1.00353	1.01343	1.01649
2186.88	1.00146	1.00383	1.00352	1.01345	1.01648
2184.95	1.00151	1.00383	1.00351	1.01333	1.01639
2183.02	1.00151	1.0037	1.00352	1.0132	1.0163
2181.1	1.00152	1.00352	1.00348	1.0132	1.01622
2179.17	1.00156	1.00339	1.00335	1.01331	1.01621
2177.24	1.00155	1.00337	1.00328	1.01335	1.01627
2175.31	1.00154	1.00345	1.00334	1.0133	1.01631
2173.38	1.00155	1.00348	1.00335	1.01327	1.01632
2171.45	1.00149	1.00337	1.00323	1.01321	1.01625
2169.53	1.00135	1.00328	1.00313	1.01317	1.01616
2167.6	1.00126	1.00332	1.00315	1.01322	1.0162
2165.67	1.00129	1.00331	1.0032	1.0132	1.01627
2163.74	1.0013	1.00323	1.00327	1.01311	1.01626
2161.81	1.00127	1.00324	1.00336	1.01313	1.01627
2159.88	1.00135	1.00337	1.00339	1.01328	1.01636
2157.95	1.00147	1.00354	1.00335	1.01346	1.01657
2156.03	1.00145	1.00357	1.00327	1.01357	1.01675
2154.1	1.00138	1.00351	1.00321	1.01358	1.01676
2152.17	1.00135	1.00348	1.00324	1.01354	1.01666
2150.24	1.00136	1.00348	1.00327	1.0135	1.01662
2148.31	1.00136	1.00348	1.00324	1.01353	1.01669
2146.38	1.00131	1.00343	1.00318	1.01357	1.01672
2144.46	1.00127	1.00335	1.00316	1.0136	1.01669
2142.53	1.00125	1.00342	1.00327	1.01373	1.0168
2140.6	1.00124	1.00358	1.00351	1.01394	1.01706
2138.67	1.00127	1.00366	1.00368	1.01408	1.01727
2136.74	1.00135	1.00364	1.00372	1.01409	1.01728
2134.81	1.00138	1.00362	1.00367	1.01402	1.01718
2132.88	1.00132	1.00358	1.00348	1.01394	1.01709
2130.96	1.00124	1.0035	1.00327	1.01396	1.01714
2129.03	1.00125	1.00345	1.00322	1.01405	1.01727
2127.1	1.00131	1.00347	1.00328	1.01408	1.01731
2125.17	1.00128	1.00346	1.00331	1.01402	1.01725
2123.24	1.00123	1.00345	1.00328	1.01397	1.01723
2121.31	1.00127	1.00346	1.00322	1.01398	1.01725
2119.39	1.00135	1.00348	1.0032	1.01407	1.01725
2117.46	1.00142	1.00351	1.00327	1.01417	1.0173
2115.53	1.00144	1.00344	1.00327	1.01411	1.01731
2113.6	1.00139	1.00333	1.00317	1.01389	1.01719
2111.67	1.00129	1.00323	1.0031	1.01367	1.01705
2109.74	1.00127	1.0032	1.00313	1.01359	1.01702
2107.81	1.00139	1.00338	1.00327	1.01371	1.01712
2105.89	1.00148	1.00358	1.00329	1.01384	1.01717
2103.96	1.00136	1.00354	1.00308	1.01385	1.01709
2102.03	1.00117	1.00341	1.00291	1.01383	1.01707
2100.1	1.00117	1.00343	1.00297	1.0139	1.01722
2098.17	1.00132	1.00357	1.00315	1.01399	1.01746
2096.24	1.00141	1.00368	1.0033	1.01404	1.01766
2094.31	1.00144	1.00366	1.00341	1.01406	1.01773
2092.39	1.00146	1.00356	1.00347	1.01409	1.01763
2090.46	1.00144	1.00353	1.00346	1.01415	1.01753
2088.53	1.00139	1.00352	1.00334	1.01418	1.01748
2086.6	1.00132	1.00347	1.00313	1.01414	1.01741
2084.67	1.00125	1.00344	1.00299	1.01409	1.01742
2082.74	1.00129	1.00354	1.00314	1.01418	1.01764
2080.82	1.00141	1.00373	1.00345	1.0144	1.01792
2078.89	1.00146	1.00379	1.00359	1.01455	1.018
2076.96	1.00142	1.00369	1.00359	1.01458	1.01793
2075.03	1.00142	1.00363	1.00363	1.01456	1.01787
2073.1	1.00145	1.00366	1.00368	1.01455	1.01791
2071.17	1.00148	1.00366	1.00362	1.01449	1.01798
2069.24	1.00149	1.00365	1.00351	1.01443	1.01806
2067.32	1.0015	1.00376	1.00351	1.01449	1.01813
2065.39	1.00152	1.00383	1.00354	1.01458	1.01811
2063.46	1.00151	1.00373	1.00351	1.01457	1.01799
2061.53	1.00153	1.00359	1.0035	1.01458	1.01794
2059.6	1.00157	1.0036	1.0036	1.01464	1.018
2057.67	1.00157	1.00369	1.00366	1.01459	1.018
2055.75	1.00152	1.00374	1.00358	1.01446	1.01798
2053.82	1.00151	1.00381	1.00355	1.01445	1.01814
2051.89	1.00159	1.00386	1.00359	1.01455	1.0183
2049.96	1.00164	1.00382	1.00361	1.01462	1.01824
2048.03	1.00161	1.00377	1.00367	1.01464	1.01813
2046.1	1.00157	1.00384	1.00379	1.0147	1.01816
2044.17	1.00154	1.00397	1.00382	1.01474	1.01826
2042.25	1.0015	1.00407	1.00373	1.01474	1.01832
2040.32	1.00148	1.00408	1.00361	1.01468	1.01829
2038.39	1.00141	1.00393	1.00347	1.01455	1.0181
2036.46	1.00132	1.00371	1.00335	1.01442	1.01789
2034.53	1.00128	1.00357	1.00335	1.01439	1.01781
2032.6	1.00132	1.00366	1.00352	1.01452	1.01793
2030.68	1.00144	1.0038	1.00368	1.01469	1.01807
2028.75	1.00154	1.00379	1.00368	1.01474	1.01806
2026.82	1.00151	1.0037	1.00359	1.01465	1.01799
2024.89	1.00142	1.00366	1.00358	1.01448	1.0179
2022.96	1.00143	1.00372	1.00368	1.01442	1.01788
2021.03	1.00152	1.00385	1.00376	1.01458	1.01799
2019.1	1.00157	1.00391	1.00373	1.01481	1.01809
2017.18	1.00158	1.00386	1.00364	1.01484	1.01808
2015.25	1.00151	1.00382	1.00354	1.01468	1.01798
2013.32	1.00141	1.00383	1.00345	1.01446	1.01783
2011.39	1.00137	1.00385	1.00344	1.01432	1.01772
2009.46	1.00137	1.00386	1.00352	1.0143	1.01772
2007.53	1.00133	1.00385	1.00363	1.01436	1.0178
2005.61	1.00133	1.00388	1.00379	1.01444	1.01792
2003.68	1.00147	1.00392	1.00389	1.01452	1.01796
2001.75	1.00166	1.00387	1.00385	1.01456	1.01788
1999.82	1.00176	1.00383	1.00378	1.01459	1.01784
1997.89	1.00171	1.00386	1.00376	1.01461	1.01788
1995.96	1.00159	1.00395	1.00374	1.01467	1.01794
1994.03	1.00154	1.00409	1.00375	1.0148	1.01805
1992.11	1.00158	1.00417	1.00376	1.01485	1.0181
1990.18	1.00151	1.00404	1.00373	1.01464	1.01793
1988.25	1.00137	1.00393	1.00368	1.01439	1.01776
1986.32	1.00128	1.00392	1.0037	1.01429	1.01768
1984.39	1.00124	1.00378	1.00366	1.01423	1.01753
1982.46	1.00124	1.00362	1.00357	1.01418	1.01742
1980.54	1.00131	1.00362	1.00355	1.01414	1.01739
1978.61	1.00137	1.00371	1.00363	1.01409	1.01735
1976.68	1.00137	1.00384	1.00376	1.01407	1.01736
1974.75	1.00141	1.00393	1.00385	1.01412	1.01744
1972.82	1.00144	1.00395	1.00386	1.01416	1.01743
1970.89	1.00136	1.00395	1.00379	1.01417	1.01732
1968.96	1.0013	1.00401	1.00374	1.01429	1.01734
1967.04	1.0014	1.00406	1.00378	1.01442	1.01744
1965.11	1.0015	1.00395	1.00378	1.01428	1.01735
1963.18	1.00143	1.00371	1.00364	1.01394	1.01705
1961.25	1.00128	1.00363	1.00355	1.01374	1.01688
1959.32	1.00123	1.0037	1.00361	1.01374	1.01694
1957.39	1.00128	1.00378	1.00367	1.01375	1.01697
1955.47	1.00137	1.00378	1.00363	1.01366	1.01683
1953.54	1.00143	1.00371	1.00359	1.01353	1.01663
1951.61	1.0014	1.00361	1.00359	1.01345	1.01646
1949.68	1.00132	1.00359	1.00357	1.01339	1.01636
1947.75	1.00128	1.00368	1.00349	1.01333	1.01635
1945.82	1.00127	1.00379	1.00337	1.01339	1.01641
1943.89	1.00125	1.00387	1.00332	1.01363	1.01656
1941.97	1.00124	1.00387	1.00337	1.01374	1.01662
1940.04	1.00123	1.00374	1.00344	1.01348	1.01647
1938.11	1.00121	1.00361	1.00343	1.01315	1.01627
1936.18	1.00116	1.00357	1.00338	1.01297	1.01609
1934.25	1.00115	1.00366	1.00339	1.01298	1.016
1932.32	1.00116	1.00369	1.00343	1.01307	1.01603
1930.4	1.00112	1.00356	1.00342	1.01308	1.01606
1928.47	1.00108	1.0035	1.00339	1.01306	1.01606
1926.54	1.00112	1.00364	1.00338	1.01313	1.01611
1924.61	1.00119	1.00385	1.00336	1.01327	1.01616
1922.68	1.00124	1.00396	1.00334	1.01336	1.01614
1920.75	1.0013	1.00399	1.00336	1.01339	1.01612
1918.82	1.00139	1.00403	1.00344	1.01341	1.01618
1916.9	1.00142	1.00387	1.00345	1.01318	1.01608
1914.97	1.00131	1.00353	1.00328	1.01273	1.01573
1913.04	1.00119	1.00334	1.00312	1.01248	1.01547
1911.11	1.00115	1.00338	1.00309	1.01254	1.01545
1909.18	1.00117	1.00343	1.0031	1.01265	1.01543
1907.25	1.00112	1.00341	1.00309	1.01257	1.01528
1905.33	1.00109	1.0034	1.00314	1.01244	1.01518
1903.4	1.00113	1.00339	1.00319	1.01238	1.01519
1901.47	1.00115	1.00326	1.00316	1.01231	1.01512
1899.54	1.00119	1.00317	1.00309	1.01227	1.015
1897.61	1.00131	1.00328	1.00307	1.0124	1.01502
1895.68	1.00137	1.00347	1.00307	1.01257	1.01509
1893.75	1.00124	1.00353	1.00312	1.01257	1.01505
1891.83	1.00107	1.00356	1.00318	1.01257	1.01507
1889.9	1.00108	1.00366	1.00321	1.01266	1.0152
1887.97	1.00124	1.00368	1.00323	1.01259	1.01514
1886.04	1.00136	1.00358	1.00325	1.01236	1.01494
1884.11	1.0014	1.00345	1.00324	1.01218	1.01485
1882.18	1.00135	1.00337	1.00325	1.01211	1.01485
1880.26	1.00125	1.00342	1.00332	1.01218	1.01489
1878.33	1.00116	1.00345	1.00335	1.01224	1.01493
1876.4	1.00113	1.00338	1.00332	1.01218	1.01493
1874.47	1.00117	1.0033	1.00328	1.01214	1.01491
1872.54	1.00124	1.00337	1.0032	1.01233	1.01494
1870.61	1.00125	1.00367	1.00312	1.01286	1.01513
1868.68	1.00121	1.0039	1.00308	1.01328	1.01526
1866.76	1.00116	1.00375	1.00306	1.01296	1.01509
1864.83	1.00112	1.00358	1.00312	1.01245	1.01495
1862.9	1.00113	1.0036	1.00323	1.01228	1.01495
1860.97	1.00116	1.00363	1.00323	1.01221	1.01486
1859.04	1.00114	1.00352	1.00311	1.01202	1.01461
1857.11	1.00106	1.00332	1.00298	1.01179	1.01436
1855.19	1.00098	1.00321	1.00289	1.01161	1.01418
1853.26	1.00098	1.00319	1.00285	1.01154	1.01411
1851.33	1.00103	1.00333	1.00293	1.01168	1.01423
1849.4	1.00111	1.00364	1.00313	1.01204	1.01454
1847.47	1.00123	1.0039	1.00326	1.01251	1.0149
1845.54	1.00137	1.00398	1.00321	1.01289	1.01516
1843.61	1.00138	1.00386	1.00305	1.01277	1.015
1841.69	1.00126	1.00358	1.00295	1.01221	1.01454
1839.76	1.00116	1.00332	1.00287	1.01179	1.01421
1837.83	1.00115	1.00311	1.00268	1.01147	1.01401
1835.9	1.00118	1.00298	1.00249	1.01117	1.01384
1833.97	1.00115	1.0031	1.00248	1.01117	1.01384
1832.04	1.00111	1.00351	1.00257	1.01168	1.01414
1830.11	1.00109	1.00386	1.0026	1.01229	1.01446
1828.19	1.00107	1.00387	1.00261	1.01239	1.01448
1826.26	1.00113	1.00383	1.00272	1.01229	1.01445
1824.33	1.0013	1.00386	1.00286	1.01219	1.01446
1822.4	1.00135	1.00359	1.00284	1.01176	1.01421
1820.47	1.00118	1.00312	1.00262	1.01125	1.01377
1818.54	1.00092	1.00292	1.00245	1.01109	1.01355
1816.62	1.0008	1.00294	1.00247	1.01113	1.01356
1814.69	1.00092	1.00306	1.00262	1.01125	1.01371
1812.76	1.00113	1.00342	1.00279	1.01163	1.01408
1810.83	1.00124	1.0038	1.00292	1.01209	1.01447
1808.9	1.00121	1.00379	1.00289	1.01208	1.01442
1806.97	1.00116	1.00342	1.00266	1.01165	1.01395
1805.04	1.00113	1.0031	1.00235	1.01133	1.01356
1803.12	1.00118	1.00316	1.00216	1.0115	1.01362
1801.19	1.00124	1.00348	1.00219	1.01192	1.01393
1799.26	1.00122	1.00358	1.00228	1.012	1.01403
1797.33	1.00114	1.00359	1.00245	1.01197	1.0141
1795.4	1.00113	1.0038	1.00265	1.01229	1.01444
1793.47	1.00131	1.00409	1.0027	1.01283	1.01487
1791.55	1.00151	1.00403	1.00258	1.01282	1.01485
1789.62	1.0014	1.00346	1.00235	1.01193	1.01421
1787.69	1.00112	1.00304	1.00221	1.01128	1.01375
1785.76	1.00093	1.00306	1.00226	1.01134	1.01376
1783.83	1.00097	1.00324	1.00244	1.01168	1.01397
1781.9	1.00117	1.0034	1.00263	1.01197	1.01419
1779.97	1.00134	1.00358	1.00276	1.01208	1.01435
1778.05	1.00137	1.00371	1.0028	1.01208	1.0144
1776.12	1.00132	1.00379	1.00269	1.01227	1.01447
1774.19	1.0013	1.00394	1.00251	1.01287	1.01476
1772.26	1.00137	1.00398	1.00231	1.01326	1.01499
1770.33	1.00135	1.00375	1.00213	1.0128	1.01469
1768.4	1.00124	1.00359	1.0021	1.01215	1.0143
1766.48	1.0012	1.00348	1.00214	1.01178	1.0141
1764.55	1.00122	1.00332	1.00198	1.01163	1.01402
1762.62	1.00123	1.00322	1.00164	1.01168	1.01402
1760.69	1.00122	1.00327	1.00157	1.01177	1.01407
1758.76	1.00123	1.00334	1.00169	1.01173	1.01404
1756.83	1.00122	1.00329	1.00168	1.01163	1.0139
1754.9	1.00119	1.00314	1.00154	1.0115	1.0137
1752.98	1.0012	1.00322	1.00138	1.01175	1.01374
1751.05	1.00119	1.00375	1.00138	1.01267	1.01426
1749.12	1.00119	1.00422	1.00144	1.01329	1.01469
1747.19	1.00124	1.00411	1.00139	1.01294	1.01452
1745.26	1.00124	1.0038	1.00128	1.0124	1.01412
1743.33	1.00115	1.0036	1.00113	1.01207	1.01373
1741.41	1.00105	1.00342	1.00074	1.01157	1.01316
1739.48	1.00101	1.00313	1.00014	1.01071	1.01225
1737.55	1.00095	1.00285	0.99957	1.00981	1.0112
1735.62	1.00086	1.00275	0.99892	1.00908	1.01
1733.69	1.00073	1.00278	0.99814	1.00775	1.00799
1731.76	1.0005	1.00234	0.99737	1.00515	1.00506
1729.83	1.00016	1.00129	0.99631	1.00194	1.00166
1727.91	0.99973	1.00004	0.99492	0.9986	0.99805
1725.98	0.99931	0.99915	0.99363	0.996	0.99514
1724.05	0.9991	0.99876	0.99268	0.99437	0.99319
1722.12	0.99914	0.99864	0.99203	0.99344	0.99198
1720.19	0.99931	0.99885	0.99164	0.99351	0.9918
1718.26	0.99953	0.99914	0.99123	0.99457	0.99256
1716.34	0.99955	0.99876	0.99077	0.99522	0.99315
1714.41	0.99928	0.99812	0.99068	0.99474	0.99305
1712.48	0.99916	0.99788	0.99091	0.99447	0.99331
1710.55	0.9993	0.99811	0.99132	0.99519	0.99442
1708.62	0.99954	0.99871	0.99182	0.99683	0.99622
1706.69	0.99984	0.99964	0.99252	0.99908	0.99863
1704.76	1.00023	1.00073	0.99349	1.00137	1.00132
1702.84	1.00044	1.00166	0.99439	1.00341	1.00363
1700.91	1.00036	1.00246	0.99499	1.00582	1.00597
1698.98	1.00026	1.00318	0.99552	1.0082	1.00836
1697.05	1.00046	1.00327	0.99581	1.00908	1.00967
1695.12	1.0008	1.0021	0.99534	1.00831	1.00968
1693.19	1.00098	1.00068	0.99465	1.00729	1.00935
1691.27	1.00104	1.00039	0.99461	1.00775	1.00999
1689.34	1.00109	1.00123	0.9954	1.00966	1.01191
1687.41	1.00116	1.00253	0.9965	1.01199	1.01431
1685.48	1.00127	1.00377	0.9972	1.01451	1.01686
1683.55	1.00127	1.00388	0.99677	1.01608	1.01876
1681.62	1.00116	1.00158	0.9944	1.0143	1.0176
1679.69	1.00107	0.99866	0.99133	1.01149	1.01509
1677.77	1.00097	0.99752	0.98989	1.01078	1.01445
1675.84	1.00089	0.99913	0.99101	1.01312	1.01694
1673.91	1.00087	1.0014	0.99251	1.01597	1.02017
1671.98	1.00086	1.00244	0.99248	1.01725	1.02167
1670.05	1.00077	1.00156	0.99029	1.01631	1.02071
1668.12	1.00046	0.9982	0.98615	1.01227	1.01682
1666.2	1.00005	0.99591	0.98372	1.00895	1.01383
1664.27	0.99972	0.99668	0.98426	1.00896	1.0139
1662.34	0.99948	0.99875	0.98592	1.01024	1.01478
1660.41	0.99919	0.99916	0.98601	1.00933	1.01323
1658.48	0.99877	0.99748	0.98387	1.00602	1.00941
1656.55	0.99839	0.99526	0.98052	1.00213	1.00514
1654.62	0.99827	0.99465	0.97759	0.99938	1.00181
1652.7	0.99804	0.9964	0.97668	0.99764	0.99874
1650.77	0.99727	0.99679	0.97636	0.99545	0.99541
1648.84	0.99661	0.99528	0.97441	0.99268	0.99196
1646.91	0.99617	0.99022	0.96865	0.98586	0.98443
1644.98	0.99585	0.98444	0.9629	0.97767	0.9758
1643.05	0.99558	0.98415	0.96304	0.97578	0.97374
1641.13	0.99532	0.98614	0.96524	0.97701	0.9749
1639.2	0.99518	0.98784	0.96688	0.9786	0.97633
1637.27	0.9954	0.98981	0.96881	0.98132	0.97855
1635.34	0.99589	0.98965	0.97022	0.98237	0.97923
1633.41	0.99642	0.98804	0.97148	0.98126	0.97855
1631.48	0.99703	0.98973	0.97504	0.98319	0.98093
1629.55	0.99767	0.99241	0.97887	0.98647	0.9845
1627.63	0.9981	0.99299	0.98092	0.98802	0.98649
1625.7	0.99836	0.99279	0.98251	0.98896	0.98787
1623.77	0.99875	0.99257	0.984	0.98989	0.98917
1621.84	0.99908	0.99201	0.98491	0.99031	0.99012
1619.91	0.99917	0.99339	0.98714	0.99256	0.99271
1617.98	0.99936	0.9966	0.99071	0.99691	0.99687
1616.06	0.99967	0.99803	0.99297	0.99971	0.99966
1614.13	0.99973	0.99554	0.9916	0.99812	0.99875
1612.2	0.99977	0.99104	0.98761	0.99415	0.99533
1610.27	1.00005	0.98914	0.98564	0.99274	0.99395
1608.34	1.00036	0.99332	0.9897	0.99738	0.9984
1606.41	1.0005	0.99855	0.99511	1.00286	1.00387
1604.48	1.0005	0.99969	0.99646	1.00392	1.00512
1602.56	1.00045	0.99778	0.99469	1.00166	1.00309
1600.63	1.00032	0.99525	0.9922	0.99856	1.00014
1598.7	1.00017	0.99477	0.99153	0.99749	0.999
1596.77	1.00022	0.9972	0.99365	0.99942	1.00073
1594.84	1.00028	0.99961	0.99601	1.00138	1.00262
1592.91	1.00008	0.99953	0.99613	1.00093	1.00215
1590.99	0.99989	0.99712	0.99382	0.99826	0.9992
1589.06	0.99994	0.9946	0.99125	0.99547	0.99606
1587.13	1.00018	0.99492	0.99147	0.99554	0.99597
1585.2	1.00037	0.99753	0.99387	0.99783	0.99826
1583.27	1.00031	0.99937	0.99533	0.99911	0.99957
1581.34	1.00009	0.9995	0.99501	0.9986	0.9991
1579.41	0.99989	0.99887	0.99384	0.99764	0.99797
1577.49	0.99973	0.99821	0.99233	0.99676	0.99662
1575.56	0.99948	0.99803	0.99143	0.99575	0.99524
1573.63	0.99917	0.99803	0.9914	0.99479	0.99418
1571.7	0.99903	0.99794	0.99115	0.99443	0.99339
1569.77	0.99911	0.99784	0.99052	0.99418	0.99249
1567.84	0.99915	0.99696	0.98957	0.99267	0.99088
1565.92	0.99901	0.99576	0.98885	0.99101	0.98945
1563.99	0.99888	0.99528	0.98887	0.99061	0.98909
1562.06	0.99891	0.9957	0.98938	0.99145	0.9897
1560.13	0.99912	0.99563	0.98873	0.99221	0.98975
1558.2	0.99924	0.99216	0.98476	0.98913	0.98585
1556.27	0.99919	0.98833	0.98153	0.98439	0.98133
1554.34	0.99932	0.98575	0.97952	0.98078	0.97827
1552.42	0.99956	0.98276	0.97672	0.97698	0.97484
1550.49	0.99964	0.97771	0.97181	0.97141	0.96936
1548.56	0.99944	0.9718	0.96614	0.96515	0.96303
1546.63	0.99929	0.96685	0.96112	0.96001	0.95769
1544.7	0.99941	0.9587	0.95221	0.95189	0.94917
1542.77	0.99946	0.94585	0.93823	0.93921	0.93606
1540.84	0.99913	0.93489	0.92663	0.92829	0.9249
1538.92	0.99875	0.93258	0.92504	0.92535	0.92218
1536.99	0.99871	0.93962	0.93297	0.9319	0.929
1535.06	0.99884	0.95622	0.94985	0.94879	0.94577
1533.13	0.99889	0.97956	0.97348	0.97278	0.96959
1531.2	0.99869	0.99428	0.98881	0.98767	0.98488
1529.27	0.99859	0.99814	0.99299	0.99165	0.98933
1527.35	0.9989	0.99917	0.99388	0.99329	0.99108
1525.42	0.99952	1.00023	0.99459	0.99528	0.99279
1523.49	0.99999	1.00107	0.99513	0.99717	0.99438
1521.56	1.00005	1.00138	0.99558	0.99849	0.9959
1519.63	0.99989	1.00119	0.9959	0.99898	0.99679
1517.7	0.99975	1.00096	0.99608	0.99936	0.99727
1515.77	0.99967	1.00082	0.99639	0.99975	0.99783
1513.85	0.99967	1.00052	0.99645	0.99973	0.99815
1511.92	0.99984	1.00081	0.99672	1.00052	0.99904
1509.99	1.00018	1.00192	0.99742	1.0027	1.00096
1508.06	1.00056	1.00325	0.99821	1.0056	1.00354
1506.13	1.00069	1.00199	0.99742	1.00507	1.00382
1504.2	1.0006	0.99908	0.99581	1.00155	1.00162
1502.28	1.00061	0.99865	0.99604	1.00103	1.00161
1500.35	1.00071	1.00018	0.99757	1.0032	1.00373
1498.42	1.00081	1.00177	0.99896	1.00556	1.00591
1496.49	1.00078	1.00086	0.99824	1.00497	1.0054
1494.56	1.0006	0.99803	0.99576	1.00211	1.00277
1492.63	1.00042	0.99662	0.99418	1.00093	1.00149
1490.7	1.00035	0.99826	0.99511	1.00304	1.0032
1488.78	1.0003	1.00058	0.99688	1.00527	1.00542
1486.85	1.00017	0.99878	0.99506	1.00246	1.00313
1484.92	1.00005	0.99441	0.99059	0.99698	0.99803
1482.99	0.99991	0.99211	0.98784	0.99391	0.99495
1481.06	0.99959	0.99388	0.98879	0.99489	0.99562
1479.13	0.99921	0.99496	0.9885	0.99464	0.99493
1477.21	0.9989	0.98904	0.98073	0.98695	0.98676
1475.28	0.99861	0.97823	0.96832	0.97459	0.97398
1473.35	0.99849	0.97603	0.96599	0.97166	0.97077
1471.42	0.99864	0.98683	0.97839	0.98238	0.98155
1469.49	0.99873	0.99094	0.98399	0.98662	0.986
1467.56	0.9987	0.98416	0.97767	0.98019	0.97965
1465.63	0.99873	0.97782	0.97118	0.97425	0.97379
1463.71	0.99893	0.98228	0.9757	0.97877	0.97845
1461.78	0.99926	0.98951	0.98322	0.98583	0.9854
1459.85	0.99962	0.99017	0.98384	0.98654	0.98552
1457.92	0.99985	0.98738	0.98097	0.98405	0.98199
1455.99	0.99965	0.98751	0.98182	0.98373	0.98121
1454.06	0.99928	0.98917	0.98449	0.98433	0.98219
1452.14	0.99907	0.98381	0.97974	0.97797	0.9761
1450.21	0.99902	0.97174	0.96784	0.96489	0.96298
1448.28	0.99899	0.96805	0.96419	0.96011	0.95791
1446.35	0.99878	0.97812	0.97456	0.969	0.96642
1444.42	0.99849	0.98251	0.97907	0.97203	0.96912
1442.49	0.99836	0.975	0.9712	0.96321	0.96006
1440.56	0.99831	0.97186	0.96753	0.95935	0.95603
1438.64	0.99817	0.97891	0.97412	0.96636	0.963
1436.71	0.998	0.98324	0.97795	0.97088	0.96759
1434.78	0.998	0.97756	0.97193	0.96527	0.96206
1432.85	0.99817	0.97616	0.97042	0.964	0.96083
1430.92	0.99833	0.98277	0.97702	0.97094	0.96773
1428.99	0.9983	0.98354	0.97779	0.97196	0.96876
1427.07	0.99813	0.97554	0.96961	0.9639	0.96078
1425.14	0.99812	0.9723	0.96604	0.96064	0.95742
1423.21	0.99838	0.97947	0.97312	0.96809	0.96457
1421.28	0.99868	0.98502	0.97861	0.97391	0.97024
1419.35	0.99873	0.98255	0.97594	0.97148	0.96794
1417.42	0.99849	0.98261	0.97613	0.97132	0.96805
1415.49	0.99819	0.9849	0.9787	0.97332	0.9702
1413.57	0.99804	0.98384	0.97754	0.97197	0.9689
1411.64	0.99814	0.98206	0.97553	0.96994	0.96689
1409.71	0.99831	0.9838	0.97723	0.97141	0.9683
1407.78	0.99829	0.98476	0.97801	0.97198	0.96868
1405.85	0.99793	0.98247	0.97501	0.96884	0.96527
1403.92	0.99724	0.98236	0.97355	0.9669	0.96316
1402	0.99645	0.98317	0.97232	0.96508	0.9612
1400.07	0.99572	0.98089	0.96769	0.96024	0.95605
1398.14	0.99533	0.97439	0.95974	0.95262	0.94801
1396.21	0.9956	0.96932	0.955	0.94882	0.94419
1394.28	0.99632	0.96684	0.95422	0.94917	0.94517
1392.35	0.997	0.96496	0.95445	0.95004	0.94683
1390.42	0.99748	0.96196	0.95305	0.94915	0.94636
1388.5	0.99784	0.95196	0.94387	0.9407	0.93806
1386.57	0.99806	0.93494	0.92714	0.92438	0.92196
1384.64	0.99812	0.91249	0.90484	0.9018	0.89973
1382.71	0.99811	0.8912	0.88357	0.88016	0.87836
1380.78	0.99815	0.8701	0.8623	0.85884	0.8571
1378.85	0.99816	0.84467	0.83657	0.83321	0.83142
1376.93	0.998	0.8137	0.80527	0.80199	0.8001
1375	0.99773	0.77227	0.76361	0.76026	0.75828
1373.07	0.99752	0.74032	0.73178	0.72795	0.72596
1371.14	0.99744	0.71407	0.70581	0.70148	0.69947
1369.21	0.99748	0.67106	0.663	0.65849	0.65652
1367.28	0.99757	0.62931	0.62133	0.61679	0.61499
1365.35	0.99772	0.60161	0.59353	0.58914	0.5875
1363.43	0.99797	0.57289	0.56485	0.56089	0.55934
1361.5	0.99823	0.53851	0.53094	0.52747	0.52613
1359.57	0.99841	0.51004	0.50305	0.49993	0.49888
1357.64	0.99858	0.4781	0.4716	0.46887	0.46813
1355.71	0.99888	0.44479	0.43864	0.43635	0.43588
1353.78	0.99928	0.43141	0.42546	0.42347	0.42309
1351.86	0.99947	0.45102	0.44539	0.44352	0.44305
1349.93	0.99945	0.47325	0.46815	0.46641	0.46585
1348	0.99955	0.46069	0.45603	0.45447	0.45406
1346.07	0.99988	0.45865	0.45406	0.45261	0.45256
1344.14	1.00008	0.45866	0.45403	0.45276	0.45296
1342.21	1.00009	0.44546	0.44083	0.44022	0.44029
1340.28	1.00013	0.47381	0.46909	0.4692	0.46906
1338.36	1.0002	0.50982	0.50517	0.50548	0.50536
1336.43	1.00014	0.54094	0.53638	0.53669	0.53673
1334.5	0.99998	0.55803	0.55346	0.55375	0.55392
1332.57	0.99986	0.55476	0.5504	0.55063	0.55091
1330.64	0.99985	0.58948	0.58527	0.58555	0.58592
1328.71	0.99993	0.61042	0.60613	0.60641	0.60684
1326.79	1.00008	0.61874	0.61442	0.61468	0.61517
1324.86	1.00028	0.66831	0.66392	0.66438	0.66493
1322.93	1.00037	0.70464	0.70004	0.70081	0.70124
1321	1.00023	0.74028	0.73572	0.7368	0.73698
1319.07	0.99995	0.78334	0.77902	0.78023	0.78033
1317.14	0.99975	0.79937	0.79532	0.79632	0.79651
1315.21	0.99974	0.81618	0.81248	0.81325	0.81345
1313.29	0.99985	0.8135	0.80987	0.81049	0.81047
1311.36	0.99987	0.77775	0.77371	0.77406	0.7738
1309.43	0.99978	0.7021	0.6978	0.69783	0.69749
1307.5	0.99962	0.49758	0.49387	0.49375	0.49341
1305.57	0.99943	0.22246	0.21998	0.21993	0.21957
1303.64	0.9993	0.08038	0.07841	0.07835	0.07792
1301.72	0.99931	0.11109	0.10817	0.10774	0.10731
1299.79	0.99945	0.21198	0.20752	0.20663	0.20629
1297.86	0.99955	0.29719	0.29147	0.2903	0.29007
1295.93	0.99943	0.3479	0.34138	0.34005	0.33987
1294	0.99914	0.42205	0.4152	0.41384	0.41367
1292.07	0.99895	0.51278	0.50599	0.50474	0.50465
1290.14	0.999	0.5196	0.51303	0.51193	0.51202
1288.22	0.99917	0.49836	0.49196	0.49104	0.49136
1286.29	0.99926	0.54179	0.53565	0.53495	0.53531
1284.36	0.99924	0.54256	0.53696	0.53642	0.5366
1282.43	0.99926	0.51963	0.51446	0.51404	0.51408
1280.5	0.99931	0.5821	0.57691	0.57668	0.57667
1278.57	0.99935	0.60623	0.60087	0.60056	0.60059
1276.65	0.99954	0.55753	0.5522	0.55158	0.55173
1274.72	0.99991	0.56675	0.5618	0.56113	0.5614
1272.79	1.00013	0.57333	0.56874	0.56827	0.56855
1270.86	1.00008	0.49071	0.48608	0.48568	0.48585
1268.93	0.99994	0.43261	0.4279	0.42744	0.42752
1267	0.99984	0.4683	0.46359	0.4631	0.46329
1265.07	0.99979	0.50331	0.49841	0.49793	0.49829
1263.15	0.99981	0.47045	0.46514	0.46468	0.46502
1261.22	0.99992	0.45282	0.44743	0.44715	0.44735
1259.29	1	0.5422	0.53726	0.5375	0.53769
1257.36	0.99993	0.63474	0.63012	0.63081	0.63111
1255.43	0.99986	0.62937	0.62482	0.6256	0.62592
1253.5	0.99991	0.6317	0.62752	0.62834	0.62867
1251.57	0.99998	0.68183	0.67798	0.67888	0.67939
1249.65	1.00006	0.66333	0.65908	0.6598	0.6605
1247.72	1.00019	0.58456	0.57961	0.58009	0.58077
1245.79	1.00028	0.56296	0.55787	0.55835	0.55882
1243.86	1.00019	0.60354	0.59882	0.59938	0.59967
1241.93	1.00008	0.65057	0.64627	0.6468	0.64708
1240	1.00022	0.67227	0.66796	0.66848	0.66883
1238.08	1.00039	0.66158	0.65693	0.65735	0.65772
1236.15	1.00021	0.69232	0.68789	0.6884	0.68867
1234.22	0.99997	0.79012	0.78652	0.78748	0.78749
1232.29	1.00008	0.83648	0.83319	0.83432	0.83414
1230.36	1.00029	0.80417	0.80053	0.80127	0.80132
1228.43	1.00024	0.80566	0.80206	0.80249	0.80294
1226.5	1.00002	0.84686	0.84373	0.84415	0.84478
1224.58	0.99984	0.8445	0.84128	0.84173	0.84225
1222.65	0.99988	0.80775	0.804	0.80436	0.80474
1220.72	1.0002	0.79677	0.79292	0.79314	0.79375
1218.79	1.00051	0.82553	0.82213	0.82236	0.82342
1216.86	1.00052	0.87542	0.87279	0.87328	0.87452
1214.93	1.0004	0.91629	0.91446	0.91537	0.91635
1213.01	1.00034	0.91823	0.91677	0.91789	0.91837
1211.08	1.00016	0.90392	0.90256	0.90371	0.9037
1209.15	0.99979	0.92323	0.92225	0.92366	0.92334
1207.22	0.99953	0.95948	0.95894	0.96067	0.9603
1205.29	0.99967	0.96966	0.96921	0.97092	0.97069
1203.36	1.00007	0.9581	0.9574	0.95888	0.95893
1201.43	1.00044	0.95334	0.9525	0.95382	0.9542
1199.51	1.00052	0.96397	0.96344	0.96459	0.9651
1197.58	1.0004	0.97566	0.97549	0.97635	0.97669
1195.65	1.00031	0.97913	0.97892	0.97945	0.97956
1193.72	1.00007	0.97302	0.97252	0.97259	0.97257
1191.79	0.9996	0.96509	0.9644	0.96381	0.96369
1189.86	0.9994	0.96947	0.96902	0.96774	0.96751
1187.94	0.99958	0.98311	0.98316	0.98135	0.98098
1186.01	0.9995	0.99146	0.99188	0.9896	0.98905
1184.08	0.99913	0.99064	0.99128	0.98845	0.9877
1182.15	0.99928	0.98803	0.98888	0.98551	0.98457
1180.22	0.99997	0.98892	0.98974	0.98607	0.98496
1178.29	1.00038	0.99267	0.99302	0.98928	0.98801
1176.36	1.00038	0.99584	0.99576	0.99176	0.99057
1174.44	1.00025	0.99624	0.99618	0.99143	0.99052
1172.51	0.99997	0.99443	0.99452	0.98886	0.98823
1170.58	0.99954	0.99286	0.99284	0.98678	0.98632
1168.65	0.99899	0.99369	0.9934	0.98765	0.98704
1166.72	0.99858	0.99492	0.99451	0.98949	0.98848
1164.79	0.9987	0.99553	0.99521	0.99099	0.98964
1162.87	0.99904	0.99575	0.99529	0.99187	0.99048
1160.94	0.99916	0.99543	0.99448	0.99202	0.99088
1159.01	0.99917	0.99618	0.99495	0.99341	0.99276
1157.08	0.99942	0.99783	0.99686	0.99591	0.99573
1155.15	0.99978	0.99872	0.99818	0.99771	0.99775
1153.22	0.99982	0.99833	0.99812	0.99822	0.99831
1151.29	0.99946	0.99827	0.99806	0.99874	0.99877
1149.37	0.99917	0.99915	0.99861	0.99986	0.9999
1147.44	0.99947	1.00014	0.99967	1.00142	1.00195
1145.51	0.99989	1.00071	1.00084	1.00294	1.00434
1143.58	0.99971	1.00056	1.00095	1.00351	1.00561
1141.65	0.99928	1.00031	1.0007	1.00398	1.00636
1139.72	0.99935	0.99989	1.0005	1.00463	1.00691
1137.8	0.99995	1.00002	1.00052	1.00553	1.00744
1135.87	1.00046	1.00108	1.00115	1.00678	1.00837
1133.94	1.00075	1.00201	1.00229	1.0079	1.00945
1132.01	1.00106	1.0023	1.00338	1.00848	1.01006
1130.08	1.00119	1.0023	1.00396	1.00839	1.00982
1128.15	1.00116	1.00264	1.00436	1.00834	1.00944
1126.22	1.00119	1.00249	1.00391	1.00796	1.00896
1124.3	1.00106	1.00145	1.00267	1.00685	1.0083
1122.37	1.00065	1.00019	1.00145	1.00536	1.0073
1120.44	1.00035	0.99989	1.00099	1.00474	1.00651
1118.51	1.00056	1.00116	1.00189	1.00582	1.00696
1116.58	1.00098	1.00247	1.00289	1.00713	1.00789
1114.65	1.00125	1.00302	1.00322	1.00769	1.00853
1112.73	1.00143	1.00325	1.00323	1.00735	1.00861
1110.8	1.00145	1.00341	1.00319	1.00648	1.00806
1108.87	1.00119	1.00318	1.00293	1.00543	1.00681
1106.94	1.00091	1.00251	1.00254	1.00447	1.00512
1105.01	1.00074	1.00209	1.00289	1.00414	1.00392
1103.08	1.00042	1.00212	1.00347	1.00409	1.00343
1101.15	1.00007	1.00241	1.00312	1.00379	1.00301
1099.23	0.99983	1.00186	1.00198	1.0028	1.0017
1097.3	0.99977	1.00042	1.0009	1.00145	1
1095.37	1.00006	0.9997	0.99982	1.00026	0.99873
1093.44	1.00042	1.00041	0.99941	0.99935	0.99795
1091.51	1.00049	1.00143	1.00066	0.99909	0.99833
1089.58	1.00031	1.00191	1.00225	0.99949	0.99982
1087.66	1.00026	1.00231	1.00286	1.00071	1.00132
1085.73	1.00019	1.00198	1.00232	1.00196	1.00136
1083.8	0.99957	1.00092	1.00151	1.00204	1.00012
1081.87	0.99919	1.00105	1.00187	1.0017	0.99978
1079.94	0.99996	1.00231	1.00265	1.00197	1.00096
1078.01	1.0009	1.00329	1.00251	1.00264	1.00185
1076.08	1.00079	1.0033	1.00175	1.00281	1.00091
1074.16	1.00011	1.00288	1.00115	1.00246	0.99966
1072.23	0.99974	1.0025	1.00098	1.00177	0.99976
1070.3	0.99935	1.0021	1.00108	1.00058	1.00053
1068.37	0.99883	1.00189	1.00122	0.99999	1.00116
1066.44	0.99893	1.00154	1.00165	1.00107	1.00145
1064.51	0.99984	1.00113	1.00265	1.00225	1.00166
1062.59	1.00099	1.00119	1.00311	1.00136	1.00178
1060.66	1.0017	1.00206	1.00299	1.00006	1.00247
1058.73	1.00107	1.00305	1.00264	1.00018	1.00352
1056.8	0.99907	1.00311	1.00166	1.00048	1.00349
1054.87	0.99776	1.00265	1.00098	1.00068	1.0031
1052.94	0.99847	1.00189	1.00056	1.00129	1.0033
1051.01	0.99984	1.0012	1.00012	1.00264	1.00374
1049.09	1.0008	1.00116	1.00044	1.00384	1.00395
1047.16	1.00132	1.00175	1.00158	1.00403	1.00474
1045.23	1.00112	1.00222	1.00281	1.00452	1.00672
1043.3	1.00081	1.00219	1.00371	1.00599	1.00855
1041.37	1.00112	1.00309	1.00414	1.00692	1.00943
1039.44	1.00131	1.00439	1.00364	1.00614	1.00925
1037.52	1.00095	1.00463	1.00282	1.00544	1.00834
1035.59	1.00078	1.00449	1.00223	1.00594	1.00712
1033.66	1.00086	1.00463	1.00166	1.00632	1.00622
1031.73	1.00121	1.00449	1.00095	1.00588	1.00599
1029.8	1.00205	1.00392	1.00064	1.00542	1.00629
1027.87	1.00173	1.00369	1.00142	1.00574	1.00745
1025.94	0.99934	1.00366	1.00206	1.00601	1.00859
1024.02	0.99709	1.00305	1.00172	1.00523	1.00842
1022.09	0.99733	1.00173	1.00115	1.00344	1.00659
1020.16	1.00002	1.00104	1.00227	1.00311	1.00519
1018.23	1.00278	1.00132	1.00454	1.00494	1.00596
1016.3	1.00343	1.00181	1.00476	1.00598	1.00693
1014.37	1.00242	1.00296	1.0038	1.00605	1.00699
1012.45	1.00179	1.00431	1.00421	1.00674	1.00695
1010.52	1.00205	1.00546	1.0059	1.00843	1.00735
1008.59	1.00159	1.00553	1.0064	1.00936	1.00658
1006.66	1	1.00388	1.00464	1.008	1.00408
1004.73	0.99879	1.00191	1.00229	1.00515	1.00212
1002.8	0.9994	1.00143	1.00151	1.00348	1.00247
1000.87	1.00178	1.00259	1.00313	1.00513	1.00472
998.946	1.00402	1.00301	1.00459	1.0075	1.00623
997.017	1.00438	1.00231	1.00389	1.00763	1.00646
995.089	1.00271	1.0015	1.00177	1.00558	1.00595
993.16	0.99981	1.00102	1.00106	1.0034	1.00429
991.232	0.99678	1.0009	1.00203	1.00211	1.0018
989.303	0.9951	1.00067	1.00203	1.00139	1.00003
987.375	0.99514	1.00014	1.00135	1.00161	1.0002
985.447	0.99544	0.9998	1.00119	1.0019	1.00135
983.518	0.9964	1.00157	1.00211	1.00261	1.00306
981.59	0.99924	1.00396	1.00276	1.00359	1.00388
979.661	1.00132	1.00412	1.0016	1.00333	1.00303
977.733	1.00039	1.00171	0.99915	1.00108	1.00176
975.804	0.99902	0.99906	0.9977	0.99877	1.00139
973.876	0.9992	0.99935	0.99895	0.99959	1.00235
971.947	0.99995	1.00095	1.00073	1.00159	1.00254
970.019	1.0009	1.00125	1.00189	1.00234	1.00208
968.09	1.00084	0.99937	1.00144	1.00121	1.00165
966.162	0.99856	0.99778	0.99973	0.99931	1.00099
964.233	0.99715	0.99873	0.9989	0.99921	1.00057
962.305	0.9988	1.00049	0.99874	1.00079	1.00102
960.376	1.00039	1.00146	0.99879	1.00137	1.00199
958.448	0.99993	1.00097	0.99896	1.00047	1.00161
956.52	0.99932	1.00066	0.99997	1.00188	1.00086
954.591	0.99945	1.00105	1.00116	1.00422	0.99994
952.663	1.00032	1.00168	1.0029	1.00475	0.99907
950.734	1.00169	1.00144	1.00458	1.00421	0.99963
948.806	1.00143	0.99882	1.00261	1.00151	1.0003
946.877	0.9994	0.99623	0.99833	0.99778	0.99928
944.949	0.99774	0.99687	0.99649	0.9972	0.99732
943.02	0.99708	1.00136	0.99795	1.00014	0.99779
941.092	0.99715	1.00477	0.99749	1.00098	0.99854
939.163	0.99773	1.00503	0.9954	0.99962	0.99739
937.235	0.99888	1.00533	0.99668	0.99968	0.99753
935.306	1.00017	1.0051	0.99887	1.00003	0.99966
933.378	1.00023	1.00335	0.99859	0.99932	1.00134
931.449	0.99924	1.00251	0.99854	0.9974	1.00133
929.521	0.99918	1.0035	1.00078	0.99646	1.00138
927.593	1.00046	1.00296	1.00171	0.99763	1.00044
925.664	1.00149	1.00095	1.00093	0.99933	0.99778
923.736	1.0004	0.99913	0.99966	0.99876	0.99543
921.807	0.99798	0.99705	0.99721	0.99612	0.99408
919.879	0.99756	0.9959	0.99549	0.99446	0.9939
917.95	0.99828	0.99569	0.99419	0.99355	0.99386
916.022	0.99737	0.99644	0.99283	0.99352	0.99376
914.093	0.99636	0.99744	0.99353	0.99362	0.99404
912.165	0.99634	0.9976	0.99617	0.99287	0.99471
910.236	0.99596	0.99684	0.99744	0.99353	0.99509
908.308	0.99498	0.99501	0.99635	0.99672	0.99445
906.379	0.99532	0.99383	0.99609	0.99946	0.99336
904.451	0.99725	0.99547	0.99797	0.999	0.99278
902.522	0.99761	0.99831	0.99949	0.9969	0.99307
900.594	0.9961	0.99806	0.99848	0.99461	0.99235
898.666	0.99536	0.99557	0.99706	0.99332	0.99048
896.737	0.99549	0.99476	0.99585	0.99342	0.9891
894.809	0.9959	0.99748	0.99497	0.99508	0.98963
892.88	0.9968	1.00103	0.9967	0.99804	0.99182
890.952	0.9977	1.00152	0.99884	0.99914	0.9936
889.023	0.99831	1.00132	0.99835	0.99808	0.99532
887.095	0.99896	1.00209	0.99683	0.99577	0.99666
885.166	0.99996	1.00225	0.99685	0.9932	0.99669
883.238	1.00114	1.00198	0.99772	0.9928	0.99683
881.309	1.00168	1.00155	0.99778	0.99415	0.99849
879.381	1.0011	1.00006	0.9961	0.99399	0.9993
877.452	0.99968	0.99801	0.99415	0.99173	0.99719
875.524	0.99889	0.99795	0.9951	0.991	0.99548
873.595	0.99989	1.00017	0.99794	0.99318	0.99605
871.667	1.00133	1.00253	1.0002	0.996	0.99693
869.739	1.00154	1.00294	1.00023	0.99724	0.99642
867.81	1.00026	1.00217	0.99803	0.9973	0.99527
865.882	0.99893	1.00201	0.99632	0.99752	0.9949
863.953	0.99891	1.00152	0.99656	0.99716	0.99492
862.025	0.99943	1.00053	0.99777	0.99571	0.99494
860.096	0.99997	1.00064	0.99812	0.99426	0.99462
858.168	1.00037	1.00175	0.99726	0.99407	0.99464
856.239	1.00063	1.00263	0.99688	0.9951	0.99669
854.311	1.00135	1.00347	0.99848	0.9965	0.99973
852.382	1.00154	1.00427	1.00129	0.99725	1.00105
850.454	1.00093	1.00462	1.00387	0.99792	1.00123
848.525	1.00083	1.00462	1.00496	0.99898	1.00206
846.597	1.00062	1.00367	1.00336	0.99888	1.00263
844.668	0.99984	1.00213	1.00097	0.99825	1.00208
842.74	0.99998	1.00128	1.00048	0.99822	1.00113
840.812	1.0011	1.00179	1.00169	0.99908	1.00144
838.883	1.00173	1.00289	1.003	1.00105	1.0035
836.955	1.0023	1.00344	1.00384	1.00279	1.00539
835.026	1.00355	1.00362	1.00472	1.00384	1.00605
833.098	1.00309	1.00346	1.005	1.00441	1.00561
831.169	1.00037	1.00321	1.00401	1.0041	1.00391
829.241	0.99923	1.00355	1.00239	1.00334	1.00243
827.312	1.00074	1.00398	1.00147	1.00299	1.0034
825.384	1.00133	1.00372	1.0017	1.00254	1.00451
823.455	0.99953	1.00208	1.00185	1.00091	1.00179
821.527	0.99885	0.99958	1.00175	0.99965	0.99784
819.598	1.0008	0.99897	1.00257	1.00002	0.99725
817.67	1.00225	1.00076	1.00373	1.00043	0.99828
815.741	1.00216	1.00289	1.00349	1.00098	0.99833
813.813	1.00164	1.00449	1.00169	1.0022	0.99833
811.885	1.00034	1.00454	0.99995	1.00233	0.99864
809.956	0.99892	1.00287	1.0002	1.00217	0.99923
808.028	0.99855	1.00184	1.00147	1.00348	1.00073
806.099	0.99839	1.00285	1.00132	1.0043	1.00234
804.171	0.99822	1.00434	1.00058	1.00349	1.0026
802.242	0.9994	1.00533	1.00137	1.00294	1.00224
800.314	1.0017	1.00638	1.00307	1.00356	1.00243
798.385	1.00304	1.00601	1.00348	1.00407	1.0025
796.457	1.00237	1.00412	1.00268	1.00379	1.00233
794.528	1.00168	1.00405	1.00309	1.004	1.00274
792.6	1.00234	1.00529	1.00467	1.00486	1.00364
790.671	1.00233	1.00438	1.00483	1.00478	1.00369
788.743	1.00114	1.00281	1.00381	1.00395	1.0027
786.814	1.00105	1.00349	1.00333	1.0039	1.00212
784.886	1.00207	1.00482	1.00304	1.00464	1.00199
782.958	1.00236	1.0047	1.00255	1.00525	1.00129
781.029	1.00161	1.00314	1.00212	1.00473	1.00045
779.101	1.00036	1.00111	1.0017	1.00254	1.0004
777.172	0.99979	1.00099	1.00193	1.00109	1.00127
775.244	1.00113	1.00366	1.00358	1.00353	1.00289
773.315	1.00209	1.00578	1.00476	1.00712	1.00392
771.387	1.00037	1.00508	1.00393	1.00746	1.00354
769.458	0.9984	1.00397	1.00292	1.0058	1.00318
767.53	0.99849	1.00441	1.00276	1.00478	1.00373
765.601	0.99943	1.00482	1.00264	1.00412	1.00461
763.673	1.00011	1.00422	1.0028	1.00337	1.00514
761.744	1.00137	1.00377	1.00434	1.00374	1.00534
759.816	1.00264	1.0039	1.0067	1.00521	1.00547
757.887	1.00198	1.00391	1.00737	1.00627	1.00538
755.959	1.00002	1.0029	1.00545	1.00626	1.00482
754.031	0.99878	1.00158	1.00349	1.00568	1.00407
752.102	0.99863	1.00174	1.00376	1.0054	1.00378
750.174	0.99974	1.00276	1.00556	1.00601	1.0046
748.245	1.00157	1.00333	1.00712	1.00682	1.00638
746.317	1.00172	1.00319	1.0067	1.00595	1.00677
744.388	0.99972	1.0031	1.00469	1.00388	1.00506
742.46	0.9976	1.00339	1.00343	1.00286	1.00339
740.531	0.99727	1.003	1.00349	1.00313	1.00272
738.603	0.99867	1.00222	1.00345	1.00371	1.00283
736.674	0.99945	1.00166	1.00227	1.00407	1.00338
734.746	0.99933	1.00137	1.00156	1.00413	1.00469
732.817	1.00023	1.00227	1.00337	1.00401	1.00678
730.889	1.00198	1.00485	1.00609	1.00525	1.00831
728.96	1.00285	1.00709	1.00668	1.00737	1.00846
727.032	1.00193	1.00647	1.00587	1.00755	1.00781
725.104	0.99936	1.00347	1.00508	1.0056	1.00619
723.175	0.99636	1.00085	1.00333	1.00371	1.00338
721.247	0.9955	1.00098	1.00237	1.00454	1.00236
719.318	0.99757	1.00295	1.00397	1.00696	1.00472
717.39	1.00001	1.00473	1.00579	1.00769	1.00767
715.461	1.00091	1.00583	1.00632	1.00674	1.00892
713.533	1.00008	1.00573	1.00616	1.00502	1.00865
711.604	0.99862	1.00435	1.00529	1.00302	1.00735
709.676	0.9985	1.00317	1.00385	1.00185	1.00524
707.747	0.9995	1.00314	1.00284	1.00248	1.00345
705.819	0.99966	1.0029	1.00206	1.00361	1.00232
703.89	0.99911	1.00226	1.00185	1.00353	1.00212
701.962	0.9993	1.00173	1.00227	1.00237	1.00245
700.033	1.00007	1.00089	1.00193	1.0016	1.00123
698.105	1.00038	1.0006	1.00159	1.00234	0.99934
696.177	1.00023	1.00094	1.00263	1.00343	0.9992
694.248	1.00066	1.0018	1.00476	1.00425	1.00094
692.32	1.00151	1.00364	1.00672	1.0054	1.00319
690.391	1.00132	1.00555	1.00759	1.00684	1.0054
688.463	1.0001	1.00578	1.00631	1.00705	1.00684
686.534	0.99924	1.00446	1.00343	1.00483	1.0059
684.606	0.99926	1.0035	1.00186	1.00226	1.00356
682.677	0.99925	1.00262	1.00197	1.00114	1.00217
680.749	0.99889	1.00266	1.00283	1.00181	1.00299
678.82	0.99897	1.00528	1.00363	1.00399	1.00519
676.892	0.99918	1.00816	1.00357	1.00592	1.00649
674.963	0.99922	1.00882	1.00391	1.00631	1.00637
673.035	0.99945	1.00849	1.00487	1.006	1.00601
671.106	0.99911	1.00865	1.00445	1.00584	1.00581
669.178	0.9983	1.00875	1.00323	1.00645	1.00629
667.25	0.99869	1.00825	1.00349	1.00767	1.00796
665.321	0.99965	1.0081	1.00323	1.00725	1.00808
663.393	1.00093	1.00959	1.00348	1.00676	1.00677
661.464	1.00231	1.01127	1.00516	1.00608	1.00417
659.536	1.0016	1.00969	1.00527	1.00364	1.00132
657.607	0.99946	1.00646	1.00374	1.00244	1.00182
655.679	0.99885	1.00586	1.00269	1.00489	1.00487
653.75	0.9998	1.00719	1.00166	1.00782	1.0068
651.822	1.0001	1.00629	0.99986	1.00656	1.00515
649.893	0.99902	1.0031	0.99906	1.00307	1.00184
647.965	0.9991	1.00176	1.00135	1.00242	1.00264
646.036	1.00116	1.00329	1.00544	1.00309	1.00602
644.108	1.00184	1.0037	1.00657	1.00102	1.00426
642.179	1.00021	1.00093	1.00315	0.99689	0.99787
640.251	0.9985	0.99811	0.99839	0.99387	0.99351
638.323	0.99738	0.99689	0.994	0.99171	0.9932
636.394	0.99602	0.99676	0.99275	0.99105	0.99628
634.466	0.99424	0.99623	0.99514	0.9935	0.99914
632.537	0.99334	0.99588	0.99739	0.99649	0.99783
630.609	0.99367	0.99863	0.99859	0.99856	0.99615
628.68	0.99484	1.00137	0.99875	1.0009	0.99811
626.752	0.99697	1.00057	0.99781	1.00211	0.99989
624.823	0.99809	0.99905	0.99691	0.99943	0.99703
622.895	0.99802	1	0.99916	0.99677	0.99333
620.966	0.99928	1.00045	1.0045	0.99654	0.99134
619.038	1.00273	0.99862	1.00791	0.994	0.9891
617.109	1.00489	0.99756	1.00508	0.98728	0.98697
615.181	0.9974	0.99427	0.99579	0.97883	0.9851
613.252	0.98629	0.98912	0.99057	0.97687	0.98781
611.324	0.98507	0.98929	0.99389	0.9854	0.99515
609.396	0.98733	0.99397	0.99556	0.99377	0.9971
607.467	0.98883	0.99601	0.99273	0.99193	0.99383
605.539	0.99672	0.99382	0.99341	0.98548	0.99614
603.61	1.00516	0.99	0.99776	0.9865	1.00412
601.682	1.0045	0.98025	0.98733	0.98952	1.005
599.753	0.99735	0.96146	0.95909	0.97963	0.99224

## Sheet: Fig.3b
Wavenumber (cm–1)	adsorp-0 min	adsorp-5 min	adsorp-10 min	adsorp-20 min	adsorp-30 min
3999.64	1.00189	0.99061	0.99076	0.99297	0.99416
3997.71	1.00199	0.99118	0.99136	0.9933	0.99475
3995.78	1.00195	0.9914	0.99156	0.99354	0.99512
3993.85	1.00199	0.99134	0.99147	0.99374	0.9953
3991.93	1.00207	0.9913	0.99156	0.994	0.99544
3990	1.00196	0.99126	0.99183	0.99411	0.9955
3988.07	1.0017	0.99112	0.99187	0.99392	0.99543
3986.14	1.00159	0.99098	0.99164	0.99353	0.99528
3984.21	1.0017	0.99094	0.99144	0.99319	0.99516
3982.28	1.00176	0.99111	0.99154	0.99316	0.99509
3980.36	1.00167	0.99136	0.99179	0.99345	0.99503
3978.43	1.00162	0.99156	0.99185	0.99379	0.99512
3976.5	1.00166	0.99166	0.99161	0.99389	0.99533
3974.57	1.00174	0.99148	0.99131	0.99365	0.99531
3972.64	1.0019	0.99116	0.9913	0.99345	0.99513
3970.71	1.00215	0.99103	0.99145	0.99355	0.99502
3968.78	1.00236	0.99105	0.99139	0.99364	0.99493
3966.86	1.00235	0.99125	0.99138	0.99382	0.99507
3964.93	1.00207	0.99163	0.99178	0.99426	0.99557
3963	1.0018	0.99176	0.99211	0.99443	0.9959
3961.07	1.00169	0.99149	0.99194	0.99411	0.99566
3959.14	1.00166	0.99116	0.99156	0.9937	0.99512
3957.21	1.00162	0.99091	0.99132	0.99337	0.99467
3955.29	1.00171	0.99092	0.99138	0.99329	0.99455
3953.36	1.00194	0.99096	0.9916	0.9935	0.99446
3951.43	1.00215	0.99038	0.99151	0.99343	0.99376
3949.5	1.00222	0.98954	0.99103	0.993	0.99298
3947.57	1.00215	0.9894	0.99058	0.99274	0.99321
3945.64	1.00194	0.98946	0.99007	0.99238	0.99349
3943.71	1.00171	0.98914	0.98936	0.99166	0.99293
3941.79	1.00162	0.98939	0.98945	0.99165	0.99284
3939.86	1.0017	0.99031	0.99049	0.99255	0.9938
3937.93	1.00182	0.99077	0.99117	0.99302	0.9945
3936	1.00183	0.99068	0.99101	0.99274	0.99448
3934.07	1.00172	0.99021	0.99024	0.99213	0.99404
3932.14	1.0016	0.98949	0.98944	0.99166	0.9935
3930.22	1.00172	0.98924	0.98956	0.99175	0.99334
3928.29	1.00196	0.98935	0.99013	0.99198	0.99339
3926.36	1.00187	0.989	0.9899	0.99171	0.99311
3924.43	1.00151	0.98829	0.98905	0.99114	0.99246
3922.5	1.00134	0.98794	0.98853	0.99071	0.99188
3920.57	1.0014	0.98768	0.98801	0.99006	0.99126
3918.64	1.00148	0.98703	0.98702	0.98903	0.99044
3916.72	1.00165	0.98651	0.98636	0.98835	0.9899
3914.79	1.00191	0.9863	0.98628	0.9881	0.98961
3912.86	1.00204	0.98539	0.98561	0.98719	0.98864
3910.93	1.00196	0.98298	0.98338	0.98483	0.9863
3909	1.00185	0.97965	0.98005	0.98154	0.98306
3907.07	1.00168	0.97657	0.97672	0.97831	0.98002
3905.15	1.00133	0.9744	0.97405	0.97583	0.97807
3903.22	1.00098	0.97427	0.9735	0.97586	0.97835
3901.29	1.00097	0.97457	0.97381	0.97676	0.97868
3899.36	1.00127	0.97284	0.97238	0.97527	0.97674
3897.43	1.00167	0.97268	0.9726	0.97508	0.9767
3895.5	1.00184	0.97545	0.97558	0.97784	0.9797
3893.57	1.00168	0.97725	0.97732	0.97967	0.98159
3891.65	1.00146	0.97598	0.97578	0.97829	0.98036
3889.72	1.00149	0.97619	0.97591	0.97833	0.98066
3887.79	1.00162	0.9795	0.97935	0.9817	0.98409
3885.86	1.0016	0.98214	0.98209	0.98473	0.98692
3883.93	1.00141	0.98242	0.98236	0.98532	0.98728
3882	1.00132	0.98271	0.98261	0.98551	0.98743
3880.08	1.00161	0.98519	0.98515	0.98787	0.98981
3878.15	1.00205	0.98788	0.98795	0.99059	0.99241
3876.22	1.00216	0.98889	0.98881	0.99146	0.99321
3874.29	1.00193	0.98909	0.98842	0.99126	0.99323
3872.36	1.00164	0.98833	0.98705	0.99029	0.99253
3870.43	1.00143	0.98529	0.98396	0.98751	0.98974
3868.5	1.00124	0.9797	0.9785	0.98198	0.98407
3866.58	1.00096	0.97137	0.97002	0.97328	0.97542
3864.65	1.00059	0.96233	0.96087	0.96401	0.96645
3862.72	1.00058	0.96075	0.95968	0.96254	0.96519
3860.79	1.00101	0.96664	0.966	0.96856	0.97103
3858.86	1.00129	0.97208	0.97141	0.97398	0.97626
3856.93	1.00118	0.97584	0.97486	0.97769	0.98005
3855.01	1.00077	0.97832	0.9769	0.98007	0.98278
3853.08	1.0004	0.97946	0.97768	0.98133	0.9843
3851.15	1.00071	0.98255	0.98129	0.98502	0.9875
3849.22	1.0013	0.98546	0.98497	0.98826	0.99015
3847.29	1.00159	0.98576	0.98567	0.98856	0.99017
3845.36	1.00152	0.98406	0.98393	0.98682	0.98844
3843.43	1.00132	0.98241	0.98183	0.98517	0.98698
3841.51	1.00114	0.98252	0.98138	0.98515	0.98733
3839.58	1.00103	0.98366	0.98205	0.98602	0.9887
3837.65	1.00103	0.9849	0.98321	0.98712	0.99002
3835.72	1.00118	0.98682	0.98555	0.98897	0.99172
3833.79	1.00139	0.98819	0.9872	0.99019	0.99271
3831.86	1.00154	0.98745	0.98627	0.98932	0.99162
3829.94	1.00153	0.9853	0.98398	0.98719	0.98936
3828.01	1.00142	0.9841	0.98303	0.98622	0.9884
3826.08	1.00134	0.98507	0.98435	0.98755	0.9898
3824.15	1.00129	0.98632	0.98572	0.98911	0.99151
3822.22	1.00118	0.98602	0.98524	0.98904	0.99165
3820.29	1.00127	0.98626	0.98514	0.98951	0.99189
3818.36	1.00169	0.98786	0.98664	0.99128	0.99302
3816.44	1.00208	0.98863	0.9877	0.99209	0.99364
3814.51	1.0024	0.99002	0.98955	0.99325	0.99508
3812.58	1.00259	0.99209	0.99194	0.99505	0.99711
3810.65	1.00256	0.99295	0.99288	0.99575	0.99801
3808.72	1.00227	0.99239	0.99213	0.99501	0.99758
3806.79	1.00183	0.99183	0.99115	0.99428	0.99715
3804.86	1.0014	0.99234	0.99128	0.99462	0.99772
3802.94	1.00108	0.99242	0.99137	0.99451	0.9982
3801.01	1.00111	0.99111	0.99057	0.99328	0.99759
3799.08	1.00137	0.99052	0.99033	0.99294	0.99691
3797.15	1.00137	0.9922	0.99189	0.99465	0.99808
3795.22	1.0014	0.99501	0.9947	0.99758	1.00079
3793.29	1.00179	0.99678	0.99683	0.99968	1.00271
3791.37	1.00233	0.99733	0.99777	1.00047	1.00325
3789.44	1.00267	0.99781	0.99835	1.00104	1.00359
3787.51	1.00259	0.99834	0.99879	1.00166	1.00423
3785.58	1.0023	0.99859	0.99894	1.00207	1.00496
3783.65	1.00206	0.99883	0.99911	1.0024	1.00553
3781.72	1.00187	0.99908	0.9992	1.00261	1.00567
3779.79	1.00176	0.99925	0.9991	1.00277	1.00564
3777.87	1.00191	0.9998	0.99963	1.00347	1.00626
3775.94	1.00222	1.00063	1.00079	1.00466	1.00737
3774.01	1.00249	1.00112	1.0015	1.00551	1.00809
3772.08	1.00263	1.00112	1.00131	1.00567	1.00818
3770.15	1.00263	1.00082	1.00055	1.00531	1.00803
3768.22	1.00252	1.00054	1.0001	1.00487	1.00812
3766.3	1.0024	1.00051	1.00044	1.00479	1.00847
3764.37	1.00233	1.00103	1.00154	1.00555	1.00918
3762.44	1.00224	1.00175	1.00263	1.0067	1.00998
3760.51	1.0021	1.00195	1.00273	1.00718	1.01026
3758.58	1.0021	1.00179	1.00212	1.00689	1.01026
3756.65	1.00235	1.00191	1.002	1.00681	1.01079
3754.72	1.00265	1.002	1.00196	1.00691	1.0115
3752.8	1.00275	1.00129	1.00079	1.00628	1.01167
3750.87	1.00269	1.00009	0.99896	1.00531	1.01173
3748.94	1.00255	1.00055	0.99955	1.0063	1.013
3747.01	1.00213	1.00193	1.00136	1.00812	1.01448
3745.08	1.00169	1.00343	1.00297	1.01017	1.01581
3743.15	1.00198	1.00558	1.00516	1.01285	1.01766
3741.23	1.00259	1.00729	1.00728	1.01467	1.01955
3739.3	1.00282	1.00801	1.00842	1.01528	1.02082
3737.37	1.00258	1.00817	1.00835	1.01514	1.02151
3735.44	1.00226	1.00864	1.00792	1.01556	1.02269
3733.51	1.00264	1.01067	1.0099	1.01845	1.02577
3731.58	1.00352	1.01358	1.01354	1.02211	1.02911
3729.65	1.00402	1.01575	1.01606	1.02436	1.03121
3727.73	1.00407	1.01687	1.01712	1.02551	1.03252
3725.8	1.00425	1.01776	1.01786	1.02688	1.03405
3723.87	1.00479	1.01954	1.01968	1.02931	1.03655
3721.94	1.00524	1.0222	1.02254	1.03238	1.04008
3720.01	1.00552	1.02496	1.02561	1.03576	1.04421
3718.08	1.00601	1.02748	1.0286	1.03931	1.04821
3716.16	1.00665	1.02957	1.03112	1.04238	1.05133
3714.23	1.00704	1.03081	1.03255	1.0445	1.05344
3712.3	1.00705	1.03147	1.03317	1.04629	1.05573
3710.37	1.0073	1.03361	1.03534	1.04937	1.06
3708.44	1.00817	1.03695	1.03916	1.05304	1.06434
3706.51	1.00897	1.03875	1.04152	1.0552	1.06652
3704.58	1.00942	1.03901	1.04183	1.05553	1.06696
3702.66	1.00972	1.03797	1.04033	1.0537	1.06533
3700.73	1.01017	1.03513	1.03715	1.0494	1.06046
3698.8	1.01066	1.03071	1.03266	1.04348	1.05294
3696.87	1.0108	1.02512	1.02686	1.03624	1.04395
3694.94	1.01066	1.01915	1.0206	1.0284	1.03488
3693.01	1.01026	1.01413	1.01522	1.02159	1.02763
3691.09	1.0093	1.01	1.01041	1.0156	1.02205
3689.16	1.00828	1.00586	1.00533	1.00961	1.0163
3687.23	1.00815	1.00248	1.00183	1.0057	1.01076
3685.3	1.00837	0.9997	0.99935	1.00258	1.00576
3683.37	1.00832	0.99641	0.99597	0.99822	1.00011
3681.44	1.00773	0.99284	0.99164	0.99345	0.99409
3679.51	1.00648	0.98981	0.98732	0.9896	0.98888
3677.59	1.0049	0.98712	0.98369	0.98648	0.98471
3675.66	1.00358	0.98428	0.98187	0.98392	0.9818
3673.73	1.00311	0.98343	0.98287	0.98317	0.98116
3671.8	1.00314	0.9837	0.98288	0.98227	0.98011
3669.87	1.00359	0.98262	0.98083	0.97997	0.97731
3667.94	1.0047	0.98176	0.98051	0.97893	0.97636
3666.02	1.00576	0.98292	0.98266	0.9803	0.97873
3664.09	1.00634	0.98555	0.98587	0.98363	0.98319
3662.16	1.00654	0.98958	0.99028	0.9894	0.98981
3660.23	1.00642	0.99413	0.99501	0.99627	0.99734
3658.3	1.00623	0.99784	0.99853	1.00205	1.00384
3656.37	1.00628	1.00073	1.00086	1.00624	1.00874
3654.44	1.00647	1.00298	1.00263	1.00864	1.01164
3652.52	1.00647	1.00388	1.00328	1.00905	1.0127
3650.59	1.00624	1.00302	1.00197	1.008	1.01307
3648.66	1.00591	1.00159	1.00086	1.00795	1.0144
3646.73	1.00622	1.00304	1.00378	1.01073	1.01646
3644.8	1.00717	1.00507	1.00622	1.01257	1.01696
3642.87	1.0079	1.00533	1.006	1.01205	1.01547
3640.95	1.00805	1.00314	1.00291	1.0085	1.01156
3639.02	1.00807	0.99869	0.99765	1.00241	1.00531
3637.09	1.0082	0.99294	0.99174	0.99554	0.99783
3635.16	1.00799	0.98715	0.98636	0.989	0.99049
3633.23	1.00742	0.98296	0.98282	0.9842	0.98536
3631.3	1.00693	0.98275	0.98322	0.98431	0.9861
3629.37	1.00693	0.99239	0.99309	0.99658	1.00072
3627.45	1.00722	1.01198	1.01285	1.02053	1.02805
3625.52	1.00727	1.02585	1.02755	1.03729	1.04693
3623.59	1.00733	1.03368	1.03657	1.04728	1.05831
3621.66	1.0075	1.0392	1.04328	1.05521	1.06755
3619.73	1.00763	1.04478	1.04975	1.06368	1.07753
3617.8	1.00776	1.05244	1.05768	1.07414	1.08939
3615.88	1.00783	1.05934	1.06441	1.08262	1.09848
3613.95	1.00803	1.0646	1.06926	1.08876	1.10484
3612.02	1.00877	1.0695	1.07332	1.09458	1.11099
3610.09	1.00977	1.0744	1.07689	1.10032	1.11717
3608.16	1.01077	1.0797	1.08139	1.10672	1.12355
3606.23	1.01166	1.08483	1.08724	1.11351	1.13007
3604.3	1.01219	1.08861	1.09212	1.11877	1.13601
3602.38	1.01247	1.09116	1.09511	1.12224	1.1408
3600.45	1.0127	1.09297	1.09725	1.12477	1.14415
3598.52	1.0128	1.09373	1.09874	1.12643	1.14615
3596.59	1.01276	1.09417	1.09956	1.12776	1.14812
3594.66	1.01281	1.09639	1.1017	1.1306	1.15168
3592.73	1.01314	1.09991	1.10538	1.13405	1.15566
3590.81	1.01359	1.1019	1.10721	1.13499	1.1574
3588.88	1.01379	1.10144	1.10583	1.13339	1.15709
3586.95	1.01358	1.10141	1.10526	1.13406	1.15876
3585.02	1.01343	1.10405	1.10833	1.13885	1.16289
3583.09	1.01354	1.10622	1.11096	1.14259	1.16561
3581.16	1.01361	1.10698	1.11228	1.14474	1.16758
3579.23	1.0136	1.10725	1.11343	1.14634	1.16948
3577.31	1.0137	1.10793	1.11474	1.14724	1.17077
3575.38	1.01384	1.10932	1.11629	1.14745	1.17169
3573.45	1.01378	1.11063	1.11782	1.14754	1.17272
3571.52	1.0137	1.11067	1.1179	1.1471	1.17311
3569.59	1.01395	1.10881	1.11568	1.14529	1.17165
3567.66	1.01421	1.10581	1.11265	1.14325	1.1692
3565.74	1.01406	1.10563	1.11296	1.14435	1.16943
3563.81	1.01391	1.10932	1.11651	1.14772	1.17269
3561.88	1.01413	1.11251	1.1191	1.15002	1.17513
3559.95	1.01474	1.1136	1.12045	1.15145	1.17618
3558.02	1.01548	1.11341	1.12174	1.15295	1.17736
3556.09	1.01581	1.11255	1.12229	1.15341	1.17832
3554.16	1.01553	1.11176	1.12162	1.15215	1.17822
3552.24	1.01485	1.11234	1.12076	1.15068	1.17796
3550.31	1.01423	1.11412	1.1205	1.15073	1.17887
3548.38	1.01397	1.11543	1.12013	1.15194	1.18037
3546.45	1.01417	1.11554	1.11914	1.15355	1.18054
3544.52	1.0149	1.11534	1.11913	1.15598	1.17975
3542.59	1.01587	1.11574	1.12103	1.15832	1.18047
3540.67	1.01654	1.11636	1.12336	1.15916	1.18252
3538.74	1.01669	1.11648	1.12462	1.15896	1.18363
3536.81	1.01652	1.11677	1.12506	1.15932	1.18374
3534.88	1.01655	1.11858	1.1261	1.16098	1.1852
3532.95	1.01693	1.12074	1.12739	1.16216	1.18719
3531.02	1.01703	1.12105	1.12756	1.16144	1.18724
3529.09	1.01633	1.11948	1.12664	1.15952	1.18601
3527.17	1.01531	1.11845	1.12641	1.15847	1.18599
3525.24	1.01479	1.11925	1.12784	1.15925	1.18802
3523.31	1.01485	1.12012	1.12915	1.16063	1.19013
3521.38	1.01496	1.11997	1.12915	1.16183	1.19068
3519.45	1.01508	1.11934	1.12838	1.16256	1.19022
3517.52	1.01557	1.11902	1.12797	1.16272	1.19011
3515.59	1.01594	1.11943	1.12858	1.16291	1.19108
3513.67	1.01551	1.11981	1.12888	1.16305	1.19197
3511.74	1.01483	1.11962	1.12782	1.16253	1.1915
3509.81	1.01484	1.1196	1.12691	1.16193	1.19094
3507.88	1.01552	1.11949	1.1271	1.16221	1.19124
3505.95	1.01605	1.11841	1.12697	1.16279	1.19086
3504.02	1.01608	1.11763	1.12635	1.16312	1.19017
3502.1	1.01622	1.1185	1.12669	1.16383	1.19141
3500.17	1.01683	1.11987	1.12762	1.16493	1.19378
3498.24	1.0174	1.12082	1.12788	1.16583	1.19501
3496.31	1.01769	1.12135	1.12782	1.16611	1.19458
3494.38	1.01773	1.12141	1.12816	1.16567	1.19377
3492.45	1.01739	1.12139	1.12867	1.16512	1.19343
3490.52	1.01701	1.12164	1.12891	1.16512	1.19269
3488.6	1.01717	1.12181	1.12876	1.16537	1.1915
3486.67	1.01762	1.12174	1.12865	1.16508	1.19087
3484.74	1.01764	1.12181	1.12926	1.16467	1.19114
3482.81	1.01722	1.12212	1.13008	1.16514	1.19209
3480.88	1.01685	1.12279	1.13041	1.16581	1.19274
3478.95	1.01648	1.12333	1.13026	1.16498	1.19195
3477.03	1.01579	1.12295	1.12984	1.16328	1.19058
3475.1	1.01517	1.12202	1.1295	1.16289	1.18988
3473.17	1.01518	1.12092	1.12928	1.16371	1.18946
3471.24	1.0158	1.11984	1.12913	1.16376	1.18884
3469.31	1.01666	1.11997	1.12968	1.16328	1.18885
3467.38	1.01727	1.12217	1.13134	1.16391	1.19045
3465.45	1.01758	1.12436	1.1327	1.16495	1.19194
3463.53	1.01817	1.12402	1.13212	1.1645	1.19097
3461.6	1.01882	1.12229	1.1305	1.16318	1.18909
3459.67	1.01863	1.12085	1.12915	1.16261	1.18853
3457.74	1.01761	1.11924	1.12774	1.16263	1.18874
3455.81	1.01663	1.11826	1.12644	1.16278	1.189
3453.88	1.01621	1.11923	1.12632	1.16318	1.1892
3451.96	1.01594	1.12034	1.12651	1.16287	1.18835
3450.03	1.01547	1.11933	1.12538	1.161	1.18586
3448.1	1.01538	1.1174	1.12385	1.15878	1.18351
3446.17	1.01601	1.11639	1.12317	1.15755	1.18353
3444.24	1.01677	1.11608	1.12277	1.15691	1.18482
3442.31	1.01694	1.11614	1.12241	1.15606	1.18539
3440.38	1.01647	1.1169	1.12296	1.15587	1.18553
3438.46	1.01614	1.11824	1.12459	1.15713	1.18557
3436.53	1.01648	1.11925	1.12587	1.1586	1.18552
3434.6	1.01677	1.11963	1.1262	1.15946	1.18643
3432.67	1.01651	1.11938	1.12577	1.15951	1.18763
3430.74	1.01642	1.11843	1.12465	1.15836	1.18703
3428.81	1.01674	1.11749	1.12369	1.15663	1.18508
3426.89	1.01685	1.11682	1.12266	1.15531	1.18313
3424.96	1.01675	1.11517	1.12081	1.15425	1.1811
3423.03	1.01665	1.11264	1.11921	1.1526	1.17925
3421.1	1.01642	1.11165	1.11864	1.15094	1.17864
3419.17	1.01618	1.11273	1.11872	1.15067	1.17901
3417.24	1.01603	1.11374	1.11932	1.15115	1.17899
3415.31	1.01574	1.11342	1.11991	1.15078	1.17826
3413.39	1.01524	1.11176	1.11956	1.14962	1.17751
3411.46	1.01485	1.11015	1.11924	1.14945	1.17794
3409.53	1.01473	1.11017	1.12022	1.15088	1.17937
3407.6	1.0147	1.11182	1.1217	1.15243	1.1804
3405.67	1.01473	1.11357	1.12248	1.15248	1.18046
3403.74	1.01483	1.11353	1.12174	1.15114	1.17943
3401.82	1.01489	1.11255	1.12011	1.15068	1.17838
3399.89	1.01521	1.11198	1.11895	1.1512	1.17801
3397.96	1.01618	1.1109	1.11811	1.14996	1.17673
3396.03	1.01735	1.10978	1.11733	1.14732	1.17461
3394.1	1.01735	1.10956	1.117	1.14623	1.17382
3392.17	1.01621	1.10896	1.11642	1.14721	1.17429
3390.24	1.0157	1.10775	1.11482	1.14847	1.1745
3388.32	1.01624	1.10725	1.11304	1.14897	1.17425
3386.39	1.01659	1.1072	1.11203	1.14862	1.17344
3384.46	1.0163	1.10673	1.11201	1.1475	1.1721
3382.53	1.01585	1.10649	1.113	1.14637	1.17144
3380.6	1.01564	1.10701	1.11418	1.14565	1.17193
3378.67	1.01602	1.10741	1.11427	1.14485	1.17199
3376.75	1.01688	1.10653	1.1132	1.14356	1.17011
3374.82	1.01732	1.1047	1.11163	1.14194	1.16732
3372.89	1.01705	1.10334	1.10956	1.14022	1.16533
3370.96	1.01687	1.10377	1.1081	1.13975	1.16521
3369.03	1.01717	1.10561	1.1091	1.1414	1.16702
3367.1	1.01744	1.10527	1.1102	1.142	1.16743
3365.17	1.01736	1.10139	1.10852	1.13955	1.16456
3363.25	1.01734	1.09823	1.10636	1.13717	1.16176
3361.32	1.01731	1.09846	1.10592	1.13639	1.16095
3359.39	1.01655	1.10061	1.10627	1.13613	1.16125
3357.46	1.01549	1.10255	1.10705	1.13687	1.16197
3355.53	1.01528	1.10242	1.10835	1.13866	1.16219
3353.6	1.01565	1.1005	1.10923	1.13927	1.16133
3351.68	1.0156	1.09963	1.10944	1.13831	1.1602
3349.75	1.01527	1.10049	1.10912	1.13723	1.15933
3347.82	1.01532	1.10123	1.10769	1.13609	1.15859
3345.89	1.01572	1.10072	1.1053	1.13459	1.15769
3343.96	1.01607	1.09901	1.10314	1.13304	1.15601
3342.03	1.01594	1.0974	1.10217	1.13186	1.15383
3340.1	1.0153	1.09678	1.10231	1.13133	1.15241
3338.18	1.01478	1.09617	1.10264	1.13105	1.15215
3336.25	1.01488	1.09472	1.10218	1.13023	1.15176
3334.32	1.01569	1.09356	1.10136	1.12941	1.15077
3332.39	1.01691	1.09389	1.10142	1.12969	1.15064
3330.46	1.01751	1.09451	1.10155	1.12987	1.15116
3328.53	1.01695	1.09413	1.10043	1.12854	1.15127
3326.61	1.01598	1.09355	1.09891	1.12694	1.15115
3324.68	1.0152	1.09372	1.09827	1.12691	1.15033
3322.75	1.01463	1.09397	1.09782	1.12753	1.14825
3320.82	1.01475	1.09334	1.09638	1.12637	1.14597
3318.89	1.01531	1.09245	1.09502	1.12394	1.14507
3316.96	1.01512	1.09175	1.09482	1.12217	1.14521
3315.03	1.01436	1.09091	1.09548	1.12179	1.14528
3313.11	1.01405	1.0898	1.09592	1.12223	1.14517
3311.18	1.014	1.0886	1.09536	1.12205	1.14491
3309.25	1.01383	1.08765	1.09456	1.12129	1.14445
3307.32	1.01364	1.08693	1.09371	1.12094	1.14412
3305.39	1.01368	1.08711	1.09277	1.12134	1.14441
3303.46	1.01401	1.088	1.09228	1.12154	1.14417
3301.54	1.01436	1.08807	1.09181	1.12061	1.14258
3299.61	1.01464	1.08735	1.0913	1.11965	1.14133
3297.68	1.01496	1.08661	1.09153	1.11954	1.14117
3295.75	1.01507	1.08621	1.09284	1.11954	1.14127
3293.82	1.01485	1.08541	1.09306	1.11865	1.14028
3291.89	1.01452	1.08388	1.0909	1.11772	1.13848
3289.96	1.01429	1.08294	1.08898	1.1183	1.13779
3288.04	1.01426	1.0829	1.08871	1.11917	1.13794
3286.11	1.01432	1.08337	1.08906	1.11894	1.13846
3284.18	1.01433	1.08393	1.08906	1.11807	1.13917
3282.25	1.01448	1.08421	1.08896	1.11729	1.139
3280.32	1.01492	1.08369	1.08867	1.11602	1.13779
3278.39	1.01551	1.0829	1.0876	1.11429	1.13667
3276.47	1.01592	1.08386	1.08699	1.11429	1.13682
3274.54	1.01586	1.08491	1.08708	1.11478	1.1369
3272.61	1.01555	1.08338	1.0869	1.11276	1.13565
3270.68	1.01523	1.08093	1.08654	1.10953	1.13422
3268.75	1.01473	1.08007	1.08647	1.10819	1.1338
3266.82	1.01439	1.0805	1.08671	1.10927	1.13426
3264.89	1.01474	1.08077	1.08667	1.11121	1.13452
3262.97	1.01509	1.08143	1.08662	1.11303	1.1345
3261.04	1.01471	1.08209	1.0865	1.11308	1.13407
3259.11	1.01419	1.08155	1.08633	1.11131	1.1334
3257.18	1.01416	1.08049	1.08628	1.10971	1.13322
3255.25	1.01443	1.07935	1.0852	1.10862	1.13278
3253.32	1.01477	1.07841	1.08352	1.10823	1.13165
3251.4	1.01501	1.0778	1.08218	1.10809	1.13025
3249.47	1.0149	1.07808	1.08195	1.10848	1.12969
3247.54	1.01439	1.07919	1.08316	1.10978	1.12976
3245.61	1.01402	1.07989	1.08424	1.11026	1.12931
3243.68	1.01423	1.08015	1.08455	1.10985	1.12941
3241.75	1.01475	1.07985	1.08468	1.10958	1.12996
3239.82	1.01509	1.07913	1.08469	1.10965	1.12961
3237.9	1.015	1.07795	1.08366	1.10897	1.12785
3235.97	1.01468	1.07706	1.08251	1.10805	1.12674
3234.04	1.0143	1.0777	1.08255	1.10866	1.1278
3232.11	1.0137	1.07797	1.08276	1.10926	1.1287
3230.18	1.01296	1.0771	1.08379	1.10883	1.12929
3228.25	1.01272	1.07601	1.08482	1.10796	1.13
3226.32	1.01323	1.07518	1.08382	1.10717	1.12993
3224.4	1.01392	1.07455	1.08167	1.10632	1.12889
3222.47	1.0144	1.07395	1.08044	1.10541	1.12739
3220.54	1.01457	1.07436	1.08135	1.10604	1.12719
3218.61	1.01413	1.07438	1.08159	1.10625	1.12703
3216.68	1.01328	1.07334	1.07975	1.10497	1.12549
3214.75	1.01299	1.0728	1.07764	1.10438	1.12412
3212.83	1.01357	1.07282	1.07596	1.1041	1.12347
3210.9	1.01435	1.07222	1.07488	1.10256	1.1222
3208.97	1.01483	1.06997	1.07409	1.0999	1.11939
3207.04	1.01469	1.06881	1.07497	1.09974	1.11858
3205.11	1.01375	1.06921	1.07596	1.10171	1.12028
3203.18	1.01235	1.06755	1.0731	1.10077	1.11962
3201.25	1.0112	1.06308	1.06726	1.09581	1.11464
3199.33	1.011	1.05975	1.06377	1.09135	1.10977
3197.4	1.01193	1.06194	1.06678	1.09247	1.11098
3195.47	1.01325	1.06241	1.06843	1.09247	1.11114
3193.54	1.01402	1.0534	1.06086	1.08378	1.1018
3191.61	1.01409	1.04493	1.05355	1.07591	1.09327
3189.68	1.0139	1.04962	1.05779	1.08028	1.09811
3187.76	1.01378	1.05764	1.06388	1.08662	1.10571
3185.83	1.01364	1.04735	1.05193	1.07424	1.09388
3183.9	1.01333	1.02731	1.03154	1.05324	1.07226
3181.97	1.01313	1.02693	1.03176	1.05357	1.07222
3180.04	1.01334	1.04251	1.04785	1.07006	1.08933
3178.11	1.01372	1.03685	1.04161	1.06373	1.08322
3176.18	1.01391	1.00242	1.00535	1.02718	1.0458
3174.26	1.01387	0.98753	0.98911	1.01097	1.02903
3172.33	1.01359	1.01455	1.01689	1.03856	1.0571
3170.4	1.01318	1.03189	1.0356	1.0564	1.07497
3168.47	1.01288	0.99447	0.99808	1.01802	1.03496
3166.54	1.01276	0.94619	0.94925	0.96911	0.9841
3164.61	1.01283	0.96036	0.96399	0.98455	0.99936
3162.69	1.01315	1.00874	1.01302	1.03398	1.05008
3160.76	1.01334	0.99555	0.99933	1.01916	1.03571
3158.83	1.01312	0.92139	0.92424	0.94231	0.95723
3156.9	1.0129	0.89419	0.89717	0.91516	0.92824
3154.97	1.013	0.95216	0.95665	0.97638	0.98933
3153.04	1.01331	0.988	0.99355	1.01411	1.02718
3151.11	1.01343	0.92381	0.9286	0.947	0.95937
3149.19	1.01294	0.84519	0.84873	0.8644	0.87656
3147.26	1.01221	0.86834	0.87164	0.88802	0.90127
3145.33	1.01199	0.94868	0.95268	0.97219	0.98681
3143.4	1.01223	0.94005	0.94466	0.96452	0.97938
3141.47	1.01256	0.83675	0.84104	0.85738	0.87132
3139.54	1.01303	0.79185	0.79598	0.80953	0.82305
3137.62	1.01345	0.8697	0.87507	0.88969	0.90409
3135.69	1.01333	0.93881	0.94522	0.96222	0.97699
3133.76	1.01284	0.87965	0.88491	0.90188	0.91505
3131.83	1.01264	0.77995	0.78338	0.79858	0.80986
3129.9	1.0127	0.79041	0.79363	0.80893	0.81996
3127.97	1.01241	0.88327	0.88709	0.90442	0.91665
3126.04	1.01168	0.89822	0.90213	0.91935	0.93256
3124.12	1.011	0.79238	0.7959	0.80998	0.82266
3122.19	1.01073	0.71854	0.72161	0.73369	0.74565
3120.26	1.01086	0.78406	0.78731	0.80073	0.81345
3118.33	1.01096	0.87986	0.8836	0.89895	0.91254
3116.4	1.01091	0.84321	0.84683	0.86134	0.87371
3114.47	1.01118	0.71192	0.71531	0.72698	0.73708
3112.55	1.01188	0.6784	0.68209	0.69311	0.70284
3110.62	1.01247	0.78195	0.78625	0.79979	0.81127
3108.69	1.01242	0.85424	0.85852	0.87399	0.88664
3106.76	1.01182	0.77781	0.78096	0.79526	0.80669
3104.83	1.0113	0.66492	0.667	0.67948	0.68866
3102.9	1.01105	0.69099	0.69302	0.70598	0.71498
3100.97	1.01082	0.81709	0.8194	0.83376	0.84513
3099.05	1.01076	0.84678	0.84925	0.86259	0.87537
3097.12	1.01101	0.72386	0.72636	0.73614	0.74721
3095.19	1.01131	0.61961	0.62196	0.62929	0.63816
3093.26	1.01149	0.68104	0.6832	0.69216	0.70116
3091.33	1.01155	0.79966	0.80164	0.81403	0.82408
3089.4	1.01151	0.78174	0.78319	0.79632	0.80566
3087.48	1.01158	0.63674	0.63711	0.6479	0.65535
3085.55	1.01181	0.56656	0.56599	0.57547	0.58251
3083.62	1.01176	0.67416	0.67389	0.6853	0.69405
3081.69	1.01126	0.80874	0.80952	0.8233	0.83393
3079.76	1.0108	0.78828	0.78953	0.80267	0.8135
3077.83	1.01093	0.65981	0.66086	0.67119	0.68071
3075.9	1.01147	0.62399	0.62508	0.63456	0.6433
3073.98	1.01157	0.73362	0.73523	0.74702	0.75637
3072.05	1.0111	0.8245	0.82645	0.84002	0.84987
3070.12	1.01085	0.7614	0.76307	0.77499	0.78426
3068.19	1.01095	0.62728	0.62859	0.63746	0.64584
3066.26	1.01074	0.61792	0.61931	0.62783	0.63653
3064.33	1.01021	0.757	0.75896	0.77001	0.78053
3062.41	1.00993	0.85398	0.85658	0.86937	0.88089
3060.48	1.01001	0.78539	0.78754	0.79962	0.80957
3058.55	1.01033	0.65284	0.65351	0.66409	0.67202
3056.62	1.01083	0.65123	0.65137	0.66185	0.67059
3054.69	1.01118	0.7953	0.79663	0.80841	0.8202
3052.76	1.01108	0.90173	0.90428	0.91701	0.93039
3050.83	1.01085	0.86312	0.86536	0.87785	0.88991
3048.91	1.01098	0.76559	0.76676	0.77846	0.78853
3046.98	1.01136	0.76661	0.76787	0.77959	0.7895
3045.05	1.01145	0.87227	0.87474	0.88761	0.89861
3043.12	1.01115	0.94322	0.94639	0.96008	0.97156
3041.19	1.01076	0.90907	0.91174	0.92479	0.93583
3039.26	1.01034	0.83547	0.83704	0.8488	0.85919
3037.34	1.00978	0.83498	0.83605	0.84791	0.85783
3035.41	1.00939	0.91275	0.91438	0.92787	0.93749
3033.48	1.00943	0.95921	0.9615	0.97567	0.98561
3031.55	1.00961	0.91256	0.91508	0.92783	0.93837
3029.62	1.00976	0.82634	0.82865	0.83982	0.85004
3027.69	1.00998	0.80579	0.80759	0.81886	0.82854
3025.76	1.01008	0.84929	0.85076	0.86287	0.87256
3023.84	1.00996	0.82561	0.82668	0.83822	0.84699
3021.91	1.0099	0.65914	0.65933	0.66819	0.67434
3019.98	1.01	0.40539	0.40501	0.41008	0.41306
3018.05	1.01001	0.17939	0.1794	0.18125	0.18189
3016.12	1.00972	0.05802	0.05848	0.05874	0.0586
3014.19	1.00944	0.03629	0.03643	0.03661	0.03704
3012.27	1.00956	0.08184	0.08132	0.0822	0.08354
3010.34	1.00977	0.17286	0.17201	0.17354	0.17576
3008.41	1.00947	0.30557	0.30473	0.30712	0.31073
3006.48	1.0089	0.4812	0.48043	0.48493	0.49021
3004.55	1.00882	0.66459	0.6641	0.67187	0.67823
3002.62	1.00921	0.77568	0.77596	0.78617	0.79286
3000.69	1.00936	0.77964	0.78076	0.79121	0.798
2998.77	1.00906	0.77141	0.77322	0.78327	0.79052
2996.84	1.00887	0.83807	0.8407	0.85138	0.85959
2994.91	1.00903	0.92196	0.92508	0.93667	0.94582
2992.98	1.00919	0.91945	0.92183	0.9336	0.94283
2991.05	1.00903	0.80735	0.80821	0.819	0.82686
2989.12	1.00841	0.70299	0.70309	0.71209	0.71882
2987.2	1.00748	0.74456	0.74523	0.75327	0.76106
2985.27	1.0067	0.86695	0.86851	0.87721	0.88663
2983.34	1.00632	0.89502	0.89685	0.90642	0.91558
2981.41	1.00611	0.78268	0.78416	0.79297	0.80055
2979.48	1.00579	0.65629	0.65705	0.66435	0.67095
2977.55	1.00528	0.67634	0.67664	0.68414	0.69137
2975.62	1.00487	0.81467	0.81542	0.82451	0.8332
2973.7	1.00476	0.89523	0.89659	0.90641	0.91544
2971.77	1.00467	0.83055	0.83156	0.8403	0.84778
2969.84	1.00463	0.69283	0.69315	0.69979	0.7054
2967.91	1.00491	0.64287	0.6428	0.64855	0.65406
2965.98	1.00536	0.73823	0.73792	0.74497	0.75186
2964.05	1.00566	0.85207	0.85166	0.86026	0.86801
2962.12	1.00599	0.84342	0.8429	0.85134	0.85865
2960.2	1.00654	0.70232	0.70116	0.7082	0.71416
2958.27	1.00693	0.59268	0.59074	0.59692	0.60196
2956.34	1.00675	0.652	0.65004	0.65664	0.66237
2954.41	1.00638	0.78147	0.78019	0.7878	0.79477
2952.48	1.00636	0.82317	0.82258	0.83056	0.8379
2950.55	1.00655	0.73099	0.73063	0.73755	0.74416
2948.63	1.00656	0.60475	0.60419	0.60969	0.61534
2946.7	1.00639	0.618	0.6172	0.62299	0.62875
2944.77	1.00614	0.76032	0.7597	0.76699	0.77372
2942.84	1.00586	0.85756	0.85765	0.86546	0.87241
2940.91	1.0058	0.80378	0.80443	0.81111	0.81688
2938.98	1.00613	0.65029	0.65073	0.65574	0.65977
2937.05	1.00656	0.59096	0.59085	0.59563	0.59898
2935.13	1.00668	0.70742	0.70687	0.71313	0.71731
2933.2	1.00647	0.8408	0.83996	0.84734	0.85254
2931.27	1.00613	0.8446	0.8438	0.85076	0.85607
2929.34	1.00595	0.71845	0.71785	0.72341	0.72816
2927.41	1.00603	0.60935	0.60881	0.61336	0.61763
2925.48	1.00584	0.67364	0.67339	0.6784	0.68276
2923.56	1.00521	0.82401	0.82455	0.83059	0.83521
2921.63	1.00496	0.85913	0.86029	0.866	0.87051
2919.7	1.00549	0.7315	0.73243	0.73634	0.74026
2917.77	1.00621	0.58416	0.58463	0.58733	0.59063
2915.84	1.00638	0.61037	0.61092	0.61484	0.61826
2913.91	1.00604	0.78198	0.78274	0.78919	0.79338
2911.98	1.00574	0.89222	0.89272	0.90058	0.90531
2910.06	1.00569	0.84658	0.84652	0.85397	0.85857
2908.13	1.00556	0.71277	0.71237	0.71829	0.7225
2906.2	1.00537	0.65151	0.65113	0.656	0.66024
2904.27	1.00542	0.73964	0.7394	0.74506	0.74941
2902.34	1.00562	0.85041	0.85039	0.85746	0.86144
2900.41	1.00559	0.85993	0.86025	0.86713	0.87088
2898.49	1.00544	0.77195	0.77236	0.77758	0.78143
2896.56	1.00547	0.68082	0.68082	0.68507	0.68875
2894.63	1.0055	0.71365	0.71368	0.71858	0.72226
2892.7	1.00533	0.84972	0.85077	0.85673	0.86102
2890.77	1.00508	0.93472	0.93628	0.94271	0.94765
2888.84	1.00487	0.89191	0.89246	0.8986	0.90379
2886.91	1.00475	0.77787	0.77732	0.78239	0.78734
2884.99	1.00476	0.72921	0.72881	0.73316	0.73751
2883.06	1.00493	0.80717	0.80774	0.81253	0.81651
2881.13	1.00508	0.90095	0.90243	0.90786	0.91186
2879.2	1.00484	0.90235	0.90417	0.90957	0.91346
2877.27	1.00432	0.83409	0.83568	0.84055	0.84403
2875.34	1.0041	0.78543	0.78675	0.79091	0.79421
2873.42	1.00425	0.81636	0.8176	0.82128	0.8252
2871.49	1.00419	0.88811	0.88919	0.89268	0.89792
2869.56	1.00381	0.91821	0.91883	0.92235	0.92849
2867.63	1.00361	0.88897	0.88902	0.89277	0.89854
2865.7	1.00376	0.84787	0.84773	0.85165	0.85643
2863.77	1.00398	0.84813	0.84836	0.85238	0.85664
2861.84	1.00411	0.89328	0.89392	0.89822	0.90261
2859.92	1.00429	0.93642	0.93722	0.94181	0.94649
2857.99	1.00466	0.94351	0.94449	0.94912	0.95382
2856.06	1.00501	0.92383	0.92499	0.92962	0.93409
2854.13	1.00511	0.91119	0.91238	0.91712	0.92135
2852.2	1.00523	0.92747	0.92872	0.93366	0.93762
2850.27	1.00558	0.95274	0.95398	0.95909	0.96297
2848.35	1.00581	0.96155	0.96255	0.96766	0.97165
2846.42	1.00567	0.96165	0.96239	0.9673	0.97125
2844.49	1.00528	0.96266	0.96322	0.96786	0.9718
2842.56	1.00497	0.96377	0.96422	0.9687	0.97313
2840.63	1.00507	0.96904	0.9693	0.9741	0.97895
2838.7	1.00546	0.97364	0.9734	0.9788	0.98352
2836.77	1.00563	0.96583	0.96501	0.97061	0.9751
2834.85	1.0057	0.94992	0.94891	0.95423	0.95859
2832.92	1.00609	0.93431	0.93356	0.93861	0.94261
2830.99	1.00651	0.91222	0.91174	0.91642	0.92015
2829.06	1.00656	0.88488	0.88415	0.88845	0.8922
2827.13	1.00638	0.86585	0.86454	0.86889	0.87255
2825.2	1.00614	0.85462	0.85321	0.85762	0.86105
2823.28	1.00589	0.85091	0.85001	0.85422	0.85761
2821.35	1.00582	0.86321	0.86273	0.86703	0.87053
2819.42	1.00596	0.88915	0.88864	0.89335	0.89692
2817.49	1.00608	0.91792	0.91735	0.92228	0.92591
2815.56	1.00606	0.93847	0.93813	0.94294	0.94671
2813.63	1.0059	0.94808	0.94803	0.95269	0.95654
2811.7	1.00571	0.95351	0.95351	0.95833	0.96186
2809.78	1.00561	0.95726	0.95703	0.9622	0.96524
2807.85	1.00559	0.95316	0.95287	0.95801	0.96092
2805.92	1.00552	0.938	0.93813	0.9427	0.94581
2803.99	1.00533	0.92686	0.92767	0.93164	0.93487
2802.06	1.00521	0.93086	0.93206	0.93566	0.93897
2800.13	1.00538	0.93837	0.93939	0.94275	0.94623
2798.21	1.00561	0.94537	0.94605	0.94943	0.95291
2796.28	1.00567	0.95035	0.95099	0.95454	0.95775
2794.35	1.0057	0.94146	0.94213	0.94557	0.94867
2792.42	1.00571	0.92496	0.92551	0.92865	0.93198
2790.49	1.00573	0.9161	0.91663	0.91971	0.92313
2788.56	1.0059	0.91823	0.91903	0.92229	0.92542
2786.63	1.00597	0.92984	0.93086	0.93418	0.93697
2784.71	1.00557	0.94441	0.94505	0.94839	0.95114
2782.78	1.005	0.9563	0.95626	0.95982	0.96276
2780.85	1.00491	0.96513	0.96483	0.96861	0.97162
2778.92	1.00534	0.96986	0.9696	0.97338	0.9763
2776.99	1.00572	0.96668	0.9664	0.96996	0.97286
2775.06	1.00568	0.948	0.94766	0.95092	0.95384
2773.14	1.00539	0.92285	0.92254	0.92554	0.92856
2771.21	1.00512	0.91964	0.91953	0.92248	0.92565
2769.28	1.00497	0.94195	0.94214	0.94517	0.94831
2767.35	1.00504	0.9663	0.9667	0.9696	0.97263
2765.42	1.00526	0.97951	0.97998	0.98258	0.98564
2763.49	1.00526	0.982	0.98239	0.98492	0.98802
2761.56	1.005	0.97455	0.97466	0.97751	0.98049
2759.64	1.00494	0.95617	0.95601	0.95916	0.96202
2757.71	1.00513	0.93943	0.93941	0.94244	0.94539
2755.78	1.00529	0.94572	0.94605	0.94882	0.95199
2753.85	1.00532	0.96652	0.96692	0.96966	0.97288
2751.92	1.00511	0.9763	0.97654	0.9794	0.98246
2749.99	1.0048	0.97537	0.9755	0.97846	0.98142
2748.07	1.00472	0.97561	0.97573	0.97881	0.98167
2746.14	1.00485	0.96944	0.96957	0.97269	0.9753
2744.21	1.0049	0.94209	0.94212	0.94504	0.94749
2742.28	1.00478	0.91393	0.91375	0.91651	0.9191
2740.35	1.00471	0.92283	0.9225	0.92537	0.92828
2738.42	1.00479	0.95715	0.95692	0.95997	0.96293
2736.49	1.00481	0.97965	0.9797	0.98274	0.98535
2734.57	1.00466	0.98593	0.98614	0.98913	0.99135
2732.64	1.00458	0.98672	0.98692	0.98998	0.99203
2730.71	1.00479	0.97901	0.97917	0.98205	0.98417
2728.78	1.00507	0.9558	0.95598	0.95828	0.96063
2726.85	1.0051	0.93535	0.93562	0.93752	0.94004
2724.92	1.00501	0.9446	0.94514	0.94715	0.94966
2723	1.00498	0.97088	0.97171	0.97393	0.97631
2721.07	1.00499	0.98584	0.9866	0.98907	0.99123
2719.14	1.00494	0.98782	0.98814	0.99105	0.99295
2717.21	1.00479	0.98522	0.98508	0.98831	0.99009
2715.28	1.00446	0.97433	0.97389	0.97696	0.97884
2713.35	1.00392	0.95303	0.95247	0.955	0.95707
2711.42	1.00352	0.94231	0.94203	0.94391	0.94627
2709.5	1.00362	0.95736	0.95773	0.95924	0.96177
2707.57	1.00398	0.97739	0.97835	0.97991	0.98219
2705.64	1.00404	0.98342	0.98463	0.98627	0.98825
2703.71	1.00384	0.98318	0.98435	0.98579	0.98788
2701.78	1.00384	0.98383	0.98467	0.98602	0.98824
2699.85	1.0041	0.9772	0.97763	0.97914	0.98126
2697.93	1.00425	0.9608	0.96124	0.96271	0.96485
2696	1.0042	0.95169	0.95239	0.95366	0.95598
2694.07	1.00415	0.95954	0.96015	0.96152	0.96391
2692.14	1.00418	0.97229	0.97253	0.9742	0.97644
2690.21	1.00416	0.98116	0.98113	0.98302	0.98518
2688.28	1.00405	0.98605	0.98602	0.98787	0.99026
2686.35	1.00392	0.98265	0.98276	0.98439	0.98711
2684.43	1.00375	0.97105	0.97107	0.97266	0.97551
2682.5	1.00365	0.96265	0.96219	0.96417	0.96688
2680.57	1.00382	0.96476	0.96385	0.96633	0.96876
2678.64	1.00411	0.97214	0.97137	0.97382	0.97618
2676.71	1.00425	0.97829	0.97816	0.98011	0.98246
2674.78	1.00426	0.98204	0.9824	0.98409	0.9861
2672.85	1.00431	0.98291	0.98337	0.98508	0.98681
2670.93	1.0043	0.98045	0.98081	0.98254	0.98438
2669	1.00415	0.97689	0.97728	0.97899	0.98091
2667.07	1.00405	0.97552	0.97619	0.9777	0.97956
2665.14	1.00411	0.97823	0.97902	0.9803	0.98219
2663.21	1.00422	0.98432	0.98472	0.98617	0.98821
2661.28	1.00421	0.98936	0.98923	0.99112	0.9934
2659.36	1.00403	0.98833	0.98809	0.99002	0.99244
2657.43	1.00375	0.98274	0.98268	0.98428	0.9865
2655.5	1.00362	0.97975	0.97984	0.98132	0.98313
2653.57	1.00371	0.98108	0.98132	0.98302	0.98452
2651.64	1.00395	0.9821	0.98251	0.98428	0.98569
2649.71	1.00408	0.98204	0.98247	0.98405	0.98543
2647.78	1.004	0.98314	0.98341	0.98484	0.98621
2645.86	1.00399	0.98416	0.98421	0.98558	0.9872
2643.93	1.00426	0.98335	0.98322	0.98461	0.98662
2642	1.00452	0.98176	0.98141	0.98298	0.98508
2640.07	1.00445	0.98078	0.98043	0.98206	0.98388
2638.14	1.00417	0.98057	0.98055	0.982	0.9835
2636.21	1.00401	0.97989	0.98015	0.98153	0.9829
2634.29	1.00391	0.97809	0.97851	0.97984	0.9813
2632.36	1.00374	0.97774	0.97827	0.97942	0.98103
2630.43	1.00365	0.98056	0.98117	0.98215	0.98388
2628.5	1.00378	0.98437	0.98509	0.98602	0.9878
2626.57	1.00395	0.9871	0.98796	0.98895	0.99065
2624.64	1.00395	0.98863	0.98958	0.99071	0.9923
2622.71	1.00389	0.98885	0.98979	0.99101	0.99264
2620.79	1.00396	0.98728	0.98795	0.98923	0.99098
2618.86	1.00403	0.98547	0.98558	0.98701	0.98882
2616.93	1.00388	0.9861	0.98574	0.98729	0.98916
2615	1.00359	0.98868	0.98826	0.98973	0.99162
2613.07	1.00342	0.991	0.99071	0.99204	0.99387
2611.14	1.00348	0.99186	0.99164	0.99309	0.99487
2609.22	1.00367	0.99118	0.99093	0.99261	0.99442
2607.29	1.0038	0.98929	0.989	0.99072	0.99255
2605.36	1.00379	0.98549	0.98519	0.98693	0.98859
2603.43	1.0037	0.97905	0.9788	0.98064	0.98197
2601.5	1.00363	0.97103	0.97094	0.97264	0.9738
2599.57	1.00354	0.96634	0.96651	0.96788	0.96915
2597.64	1.00344	0.97077	0.97104	0.97226	0.97384
2595.72	1.00343	0.98105	0.98117	0.98253	0.98438
2593.79	1.0035	0.98863	0.98868	0.99018	0.99199
2591.86	1.00357	0.99124	0.99139	0.99292	0.99456
2589.93	1.00362	0.9912	0.99124	0.99284	0.99446
2588	1.00365	0.99017	0.9899	0.99162	0.99329
2586.07	1.00357	0.98874	0.98834	0.9901	0.99168
2584.15	1.00344	0.98763	0.98742	0.98919	0.99058
2582.22	1.00337	0.98785	0.98805	0.98972	0.99107
2580.29	1.00344	0.98895	0.98953	0.99098	0.99246
2578.36	1.00359	0.98988	0.99062	0.99197	0.99351
2576.43	1.00374	0.99066	0.99135	0.99278	0.99432
2574.5	1.0038	0.99115	0.99171	0.9933	0.99489
2572.57	1.0037	0.99032	0.9907	0.99251	0.99402
2570.65	1.00354	0.98785	0.9882	0.99017	0.99137
2568.72	1.00346	0.98651	0.98706	0.98902	0.98995
2566.79	1.00349	0.98859	0.98923	0.99117	0.99215
2564.86	1.00348	0.99062	0.99118	0.99312	0.99438
2562.93	1.0034	0.98917	0.98957	0.99146	0.99298
2561	1.00338	0.98585	0.98603	0.98788	0.98951
2559.08	1.00343	0.98304	0.98301	0.98484	0.98647
2557.15	1.00344	0.98314	0.98304	0.98475	0.98636
2555.22	1.00343	0.9872	0.98722	0.98878	0.99037
2553.29	1.00343	0.99154	0.99176	0.99326	0.99486
2551.36	1.00334	0.99299	0.99334	0.99489	0.99659
2549.43	1.00316	0.99156	0.99189	0.99355	0.99536
2547.5	1.00303	0.9885	0.98875	0.9905	0.99237
2545.58	1.00302	0.9877	0.98794	0.98979	0.99157
2543.65	1.00307	0.99111	0.99137	0.99341	0.99501
2541.72	1.00319	0.99472	0.99493	0.99714	0.99872
2539.79	1.00346	0.99457	0.9947	0.99688	0.99859
2537.86	1.00379	0.99202	0.99212	0.99416	0.99595
2535.93	1.00391	0.99175	0.9919	0.99388	0.99572
2534.01	1.0037	0.99436	0.99459	0.99656	0.99854
2532.08	1.0034	0.99535	0.99565	0.9975	0.99958
2530.15	1.00335	0.99314	0.99348	0.9952	0.99726
2528.22	1.00341	0.99079	0.99107	0.99288	0.99495
2526.29	1.00342	0.99124	0.99133	0.99344	0.99555
2524.36	1.00341	0.99459	0.99459	0.99694	0.999
2522.43	1.00342	0.99806	0.99834	1.00073	1.00259
2520.51	1.00349	0.99911	0.99971	1.0021	1.00372
2518.58	1.00361	0.9971	0.9978	1.00013	1.00161
2516.65	1.00369	0.99269	0.99333	0.99545	0.99704
2514.72	1.00368	0.98843	0.98901	0.99096	0.99279
2512.79	1.00361	0.98772	0.9882	0.99032	0.99228
2510.86	1.00354	0.99148	0.99186	0.99429	0.99639
2508.94	1.0035	0.99684	0.99716	0.99976	1.00207
2507.01	1.00347	0.99969	1.00002	1.00259	1.0049
2505.08	1.00348	0.99947	0.99983	1.00234	1.00437
2503.15	1.00344	0.99908	0.9994	1.00196	1.00376
2501.22	1.00331	0.99995	1.00024	1.00288	1.0048
2499.29	1.00337	1.00017	1.00058	1.00315	1.00545
2497.36	1.00368	0.99641	0.99701	0.99941	1.00199
2495.44	1.00388	0.99015	0.9908	0.99318	0.9958
2493.51	1.00384	0.98898	0.98958	0.99211	0.99457
2491.58	1.00381	0.99462	0.99513	0.99781	1.00001
2489.65	1.00381	1.00039	1.00073	1.00344	1.00556
2487.72	1.00377	1.00279	1.00293	1.00563	1.00804
2485.79	1.00365	1.0032	1.00325	1.00602	1.00874
2483.87	1.00346	1.00302	1.00308	1.00601	1.00874
2481.94	1.00343	1.00221	1.00239	1.00535	1.00797
2480.01	1.00367	0.9996	0.99982	1.00271	1.00533
2478.08	1.00379	0.99642	0.99651	0.99938	1.00216
2476.15	1.00365	0.99524	0.99512	0.99809	1.00103
2474.22	1.00361	0.9958	0.99562	0.99874	1.00161
2472.29	1.00373	0.99795	0.9979	1.00116	1.00379
2470.37	1.00378	1.00146	1.00162	1.00491	1.00745
2468.44	1.00377	1.0036	1.00391	1.00708	1.00982
2466.51	1.0038	1.00387	1.00417	1.0072	1.01015
2464.58	1.00381	1.00415	1.0044	1.00749	1.01033
2462.65	1.00377	1.004	1.0044	1.00768	1.01026
2460.72	1.00378	1.00298	1.0036	1.00697	1.00948
2458.8	1.00385	1.00301	1.00368	1.007	1.00963
2456.87	1.0039	1.00434	1.00498	1.00842	1.01102
2454.94	1.00387	1.00432	1.00497	1.00871	1.0111
2453.01	1.00385	1.00249	1.00312	1.00695	1.00934
2451.08	1.00389	1.002	1.00242	1.00605	1.00872
2449.15	1.00391	1.00415	1.00439	1.00789	1.01075
2447.22	1.00378	1.00661	1.00696	1.01041	1.0134
2445.3	1.00362	1.00686	1.00761	1.01093	1.01413
2443.37	1.00359	1.00504	1.00626	1.00941	1.01273
2441.44	1.00362	1.00382	1.00528	1.0084	1.01168
2439.51	1.00363	1.00506	1.00633	1.00966	1.01287
2437.58	1.00364	1.00719	1.00804	1.0117	1.01481
2435.65	1.00362	1.0078	1.00836	1.01227	1.01523
2433.73	1.00355	1.00622	1.00672	1.01076	1.01364
2431.8	1.00354	1.00343	1.00416	1.00815	1.01112
2429.87	1.00368	1.00225	1.00326	1.0071	1.01026
2427.94	1.00382	1.00433	1.00536	1.00917	1.01253
2426.01	1.00392	1.00714	1.00806	1.01204	1.01549
2424.08	1.00392	1.00816	1.0092	1.0133	1.01673
2422.15	1.00385	1.00854	1.00971	1.01378	1.01721
2420.23	1.00378	1.00957	1.01061	1.0146	1.01808
2418.3	1.00376	1.0105	1.01137	1.01535	1.01874
2416.37	1.00379	1.01075	1.01166	1.01569	1.01894
2414.44	1.00379	1.0106	1.01157	1.01565	1.01894
2412.51	1.00376	1.01008	1.01087	1.01508	1.01854
2410.58	1.00381	1.0091	1.00969	1.01406	1.01756
2408.66	1.00389	1.0082	1.00881	1.01321	1.01665
2406.73	1.00386	1.00833	1.00895	1.01339	1.01672
2404.8	1.00372	1.00963	1.01007	1.01473	1.01793
2402.87	1.00362	1.01117	1.01148	1.01634	1.01945
2400.94	1.00365	1.01209	1.0125	1.01727	1.02046
2399.01	1.00366	1.01223	1.01304	1.01747	1.02089
2397.08	1.00356	1.0121	1.01334	1.01754	1.02117
2395.16	1.00349	1.01216	1.01356	1.01776	1.02154
2393.23	1.00359	1.01214	1.01343	1.01772	1.02164
2391.3	1.00382	1.01171	1.01276	1.01722	1.02116
2389.37	1.00394	1.01114	1.01196	1.01666	1.0205
2387.44	1.00391	1.0109	1.01159	1.01635	1.02028
2385.51	1.00387	1.01127	1.01194	1.01661	1.02085
2383.58	1.00384	1.01225	1.01289	1.01765	1.02216
2381.66	1.00367	1.01335	1.01383	1.01899	1.02359
2379.73	1.00327	1.01406	1.01433	1.02005	1.02466
2377.8	1.0028	1.01451	1.0146	1.02105	1.02582
2375.87	1.00236	1.01501	1.01496	1.02239	1.02758
2373.94	1.00185	1.01583	1.0155	1.02386	1.02974
2372.01	1.00134	1.01685	1.01606	1.02485	1.03166
2370.09	1.00103	1.01725	1.01603	1.02491	1.03262
2368.16	1.00084	1.01674	1.01542	1.02434	1.03253
2366.23	1.00054	1.01605	1.0151	1.02411	1.03225
2364.3	1	1.01588	1.01519	1.02481	1.03271
2362.37	0.99943	1.01646	1.01524	1.0259	1.03402
2360.44	0.99925	1.01741	1.01563	1.02664	1.03532
2358.51	0.99964	1.01794	1.01631	1.02701	1.03548
2356.59	1.00027	1.01807	1.01668	1.02691	1.03458
2354.66	1.00068	1.01821	1.01709	1.02662	1.03401
2352.73	1.00095	1.01803	1.01752	1.0265	1.03373
2350.8	1.00121	1.01756	1.01761	1.02631	1.03292
2348.87	1.00129	1.01755	1.01763	1.02612	1.03224
2346.94	1.00099	1.01813	1.01785	1.02637	1.03263
2345.02	1.00041	1.01878	1.0181	1.0272	1.03389
2343.09	0.99995	1.01883	1.0177	1.02777	1.0347
2341.16	0.99978	1.01869	1.01692	1.02774	1.03484
2339.23	0.99979	1.01893	1.01673	1.02774	1.03504
2337.3	0.99998	1.01923	1.01692	1.02778	1.03509
2335.37	1.00029	1.0193	1.01703	1.02763	1.03482
2333.44	1.00059	1.0192	1.01724	1.02735	1.03444
2331.52	1.00083	1.01905	1.0174	1.02702	1.0341
2329.59	1.00091	1.01874	1.01711	1.02673	1.03372
2327.66	1.00084	1.01821	1.01668	1.02642	1.03301
2325.73	1.00089	1.01778	1.01663	1.02606	1.03214
2323.8	1.00126	1.01757	1.01685	1.02581	1.03152
2321.87	1.00178	1.01732	1.01697	1.02551	1.03113
2319.95	1.00221	1.01696	1.01685	1.02484	1.03048
2318.02	1.00243	1.01669	1.01662	1.02417	1.02973
2316.09	1.00245	1.01659	1.01642	1.02387	1.02949
2314.16	1.00247	1.01657	1.0162	1.02373	1.0296
2312.23	1.00273	1.01649	1.01608	1.0235	1.02936
2310.3	1.00316	1.01614	1.01609	1.02308	1.02862
2308.37	1.0035	1.0156	1.01606	1.02259	1.02774
2306.45	1.00369	1.01522	1.01599	1.02227	1.02705
2304.52	1.00381	1.0151	1.01603	1.02219	1.02674
2302.59	1.00385	1.01508	1.01615	1.0222	1.02667
2300.66	1.00383	1.01502	1.01614	1.02207	1.02651
2298.73	1.00384	1.015	1.01604	1.02184	1.02618
2296.8	1.00389	1.01506	1.01603	1.02163	1.02592
2294.88	1.00394	1.01505	1.01601	1.02144	1.02583
2292.95	1.00401	1.01487	1.01577	1.02126	1.02571
2291.02	1.00413	1.01458	1.01542	1.02103	1.02538
2289.09	1.00419	1.01446	1.01531	1.02076	1.025
2287.16	1.00405	1.01456	1.01549	1.02055	1.02479
2285.23	1.00386	1.01461	1.01571	1.02046	1.02468
2283.3	1.0039	1.01449	1.01568	1.02037	1.02449
2281.38	1.00414	1.01437	1.01539	1.02022	1.0243
2279.45	1.00433	1.01441	1.01513	1.0201	1.02417
2277.52	1.00434	1.01447	1.01504	1.02009	1.02403
2275.59	1.00435	1.01432	1.01494	1.02006	1.02388
2273.66	1.00445	1.01402	1.01484	1.01985	1.02384
2271.73	1.00447	1.0139	1.01497	1.01967	1.02395
2269.81	1.00432	1.01395	1.01515	1.01971	1.02405
2267.88	1.00415	1.01384	1.01512	1.01981	1.02398
2265.95	1.00416	1.01369	1.01507	1.01991	1.02382
2264.02	1.00431	1.01377	1.01506	1.01996	1.02369
2262.09	1.00436	1.0139	1.0149	1.01981	1.02353
2260.16	1.00424	1.01382	1.01466	1.01956	1.02337
2258.23	1.0041	1.01367	1.01462	1.01949	1.02337
2256.31	1.00405	1.01364	1.01476	1.01959	1.02349
2254.38	1.0041	1.01368	1.01486	1.0196	1.02353
2252.45	1.00417	1.01368	1.01485	1.01955	1.02355
2250.52	1.00418	1.01362	1.01482	1.01955	1.02364
2248.59	1.00418	1.0136	1.01477	1.01955	1.02357
2246.66	1.00427	1.01362	1.01471	1.01947	1.02314
2244.74	1.00439	1.01352	1.01455	1.01933	1.02259
2242.81	1.00452	1.01331	1.01439	1.01914	1.02229
2240.88	1.00459	1.01321	1.01437	1.01893	1.02233
2238.95	1.00452	1.01328	1.01448	1.01881	1.02252
2237.02	1.00439	1.01345	1.01467	1.01891	1.02281
2235.09	1.00445	1.0136	1.01481	1.01914	1.02309
2233.16	1.00467	1.01371	1.01486	1.01925	1.02321
2231.24	1.00476	1.01386	1.01491	1.01924	1.02325
2229.31	1.00466	1.01404	1.01494	1.01928	1.02337
2227.38	1.00454	1.01408	1.01483	1.0193	1.02347
2225.45	1.00453	1.01399	1.01458	1.01922	1.02335
2223.52	1.00461	1.01388	1.01429	1.01915	1.02311
2221.59	1.00466	1.01368	1.01407	1.01917	1.02283
2219.67	1.00462	1.01344	1.01416	1.01921	1.02256
2217.74	1.00452	1.01333	1.01444	1.01923	1.02245
2215.81	1.0045	1.01335	1.01459	1.01926	1.02254
2213.88	1.00454	1.01346	1.01461	1.0193	1.02279
2211.95	1.00452	1.01368	1.01466	1.01938	1.02315
2210.02	1.0045	1.01389	1.01469	1.0194	1.0234
2208.09	1.00451	1.01397	1.01472	1.01933	1.0234
2206.17	1.00446	1.01403	1.01486	1.01933	1.02341
2204.24	1.00438	1.01407	1.01498	1.0194	1.02346
2202.31	1.00438	1.01385	1.01474	1.01924	1.02325
2200.38	1.00444	1.01337	1.01425	1.01885	1.0228
2198.45	1.00452	1.01312	1.01411	1.01881	1.02271
2196.52	1.00464	1.01334	1.01447	1.01928	1.02319
2194.6	1.0047	1.01369	1.01493	1.01971	1.02365
2192.67	1.00458	1.01399	1.0153	1.01987	1.02378
2190.74	1.00439	1.01428	1.01562	1.02008	1.02383
2188.81	1.00437	1.01448	1.01582	1.02041	1.02403
2186.88	1.0045	1.01461	1.01589	1.02068	1.02434
2184.95	1.00466	1.01479	1.01588	1.0208	1.02452
2183.02	1.0048	1.01504	1.01591	1.02079	1.0246
2181.1	1.00496	1.01526	1.01604	1.02072	1.02477
2179.17	1.00511	1.01537	1.01618	1.0207	1.02499
2177.24	1.00512	1.01546	1.01627	1.02081	1.02519
2175.31	1.005	1.01558	1.01635	1.02102	1.02543
2173.38	1.00495	1.01564	1.01648	1.0212	1.02557
2171.45	1.00494	1.01562	1.01652	1.02131	1.02555
2169.53	1.00482	1.0156	1.01639	1.02146	1.02555
2167.6	1.00464	1.01562	1.01629	1.02167	1.02563
2165.67	1.00452	1.01565	1.01641	1.02185	1.02577
2163.74	1.00458	1.01573	1.01672	1.02195	1.02598
2161.81	1.00483	1.01581	1.01699	1.02201	1.0261
2159.88	1.00504	1.01597	1.01723	1.02212	1.02611
2157.95	1.00497	1.01625	1.01751	1.02231	1.02626
2156.03	1.00481	1.01645	1.01772	1.02248	1.0265
2154.1	1.00481	1.01655	1.01772	1.02264	1.02667
2152.17	1.00488	1.01675	1.01767	1.02284	1.02687
2150.24	1.00489	1.01707	1.01782	1.02313	1.02721
2148.31	1.00483	1.01732	1.01817	1.02342	1.02757
2146.38	1.00471	1.01743	1.01845	1.0236	1.02785
2144.46	1.00459	1.01747	1.01855	1.0237	1.02803
2142.53	1.00459	1.0175	1.01858	1.02379	1.02809
2140.6	1.00466	1.01764	1.01867	1.02394	1.02817
2138.67	1.00465	1.01784	1.01888	1.02418	1.02836
2136.74	1.00464	1.01803	1.01916	1.02443	1.0286
2134.81	1.0047	1.01819	1.01937	1.02468	1.02889
2132.88	1.00475	1.01827	1.01943	1.02487	1.02916
2130.96	1.00484	1.01827	1.01948	1.02488	1.02925
2129.03	1.00499	1.01822	1.01959	1.02476	1.02917
2127.1	1.00502	1.01818	1.01965	1.02467	1.02906
2125.17	1.00491	1.01819	1.01954	1.02464	1.02897
2123.24	1.0048	1.0182	1.01946	1.02462	1.02893
2121.31	1.00477	1.01817	1.01962	1.02467	1.02901
2119.39	1.00481	1.01819	1.01988	1.02488	1.02925
2117.46	1.0049	1.01827	1.02002	1.0252	1.02956
2115.53	1.00504	1.01829	1.01995	1.02535	1.02968
2113.6	1.00523	1.01828	1.0198	1.02519	1.02952
2111.67	1.0053	1.0184	1.01976	1.02499	1.02932
2109.74	1.00514	1.01859	1.01986	1.02499	1.02934
2107.81	1.00487	1.01881	1.01998	1.02517	1.02959
2105.89	1.00471	1.01899	1.01999	1.02532	1.02982
2103.96	1.0047	1.01898	1.01988	1.02531	1.02985
2102.03	1.00472	1.0188	1.01979	1.02523	1.02977
2100.1	1.00471	1.01861	1.01972	1.02524	1.02971
2098.17	1.00468	1.01856	1.01967	1.0253	1.02977
2096.24	1.00466	1.01867	1.01971	1.0253	1.02992
2094.31	1.00472	1.01888	1.01987	1.02531	1.0301
2092.39	1.00491	1.01905	1.0201	1.02547	1.03028
2090.46	1.00507	1.01914	1.02032	1.02569	1.03044
2088.53	1.00514	1.01921	1.02044	1.02591	1.03048
2086.6	1.0052	1.01929	1.02044	1.02616	1.03038
2084.67	1.00521	1.01932	1.02035	1.02629	1.0302
2082.74	1.0051	1.0192	1.02015	1.02608	1.02995
2080.82	1.00502	1.01894	1.01991	1.02566	1.02971
2078.89	1.00513	1.01864	1.01967	1.02534	1.0296
2076.96	1.00531	1.01844	1.01947	1.02524	1.02963
2075.03	1.0053	1.01853	1.01954	1.02532	1.02984
2073.1	1.00508	1.01882	1.01994	1.02539	1.03009
2071.17	1.00487	1.01892	1.02029	1.02529	1.03015
2069.24	1.00486	1.01874	1.02028	1.02509	1.03001
2067.32	1.00499	1.0185	1.02001	1.02494	1.02983
2065.39	1.00505	1.01835	1.01977	1.02476	1.02966
2063.46	1.00501	1.0183	1.01967	1.02456	1.02948
2061.53	1.00502	1.01836	1.01965	1.02454	1.02929
2059.6	1.00515	1.01849	1.01973	1.02477	1.02922
2057.67	1.00521	1.01858	1.01983	1.02501	1.02934
2055.75	1.00508	1.01852	1.01974	1.02501	1.02946
2053.82	1.00487	1.01836	1.01945	1.02485	1.02942
2051.89	1.00479	1.01829	1.01928	1.02476	1.02935
2049.96	1.00481	1.01833	1.01935	1.02475	1.02932
2048.03	1.00485	1.01837	1.01942	1.02474	1.02918
2046.1	1.00487	1.01822	1.01927	1.02465	1.02882
2044.17	1.00488	1.01779	1.01886	1.02435	1.02833
2042.25	1.00493	1.01743	1.01837	1.02391	1.028
2040.32	1.00502	1.01743	1.01813	1.02358	1.0279
2038.39	1.00503	1.01749	1.01818	1.02344	1.02784
2036.46	1.00505	1.01735	1.01818	1.02328	1.02771
2034.53	1.0052	1.01721	1.01808	1.0231	1.02761
2032.6	1.0053	1.01719	1.01802	1.02303	1.02757
2030.68	1.00519	1.01709	1.01798	1.02309	1.02749
2028.75	1.00506	1.01694	1.01795	1.02313	1.02731
2026.82	1.00502	1.01679	1.01789	1.02296	1.02699
2024.89	1.00498	1.01659	1.01773	1.02262	1.0267
2022.96	1.00491	1.01642	1.01752	1.02235	1.02658
2021.03	1.00486	1.01624	1.01727	1.02215	1.02651
2019.1	1.00483	1.01598	1.01699	1.02189	1.02628
2017.18	1.0049	1.01571	1.01681	1.02175	1.02594
2015.25	1.00502	1.01562	1.01681	1.02184	1.02569
2013.32	1.00496	1.01568	1.01688	1.02194	1.02558
2011.39	1.00476	1.0157	1.01697	1.02189	1.02559
2009.46	1.00471	1.01568	1.01703	1.0217	1.0256
2007.53	1.00486	1.01569	1.01696	1.02152	1.02545
2005.61	1.00496	1.01573	1.01683	1.02142	1.02528
2003.68	1.00495	1.01572	1.01667	1.0212	1.02514
2001.75	1.00485	1.01551	1.0164	1.02082	1.02488
1999.82	1.00474	1.01512	1.01602	1.02051	1.02452
1997.89	1.00467	1.01477	1.0157	1.02042	1.0242
1995.96	1.00465	1.01459	1.01552	1.02037	1.02392
1994.03	1.00459	1.01442	1.0153	1.02018	1.02369
1992.11	1.00447	1.01424	1.015	1.01997	1.02362
1990.18	1.00439	1.01413	1.01487	1.01977	1.02365
1988.25	1.00444	1.01406	1.01492	1.01961	1.02354
1986.32	1.00458	1.01412	1.01501	1.01967	1.02343
1984.39	1.00468	1.01434	1.015	1.01985	1.02339
1982.46	1.00463	1.01451	1.0149	1.01982	1.02325
1980.54	1.00461	1.01438	1.01485	1.0196	1.02301
1978.61	1.0047	1.01405	1.01485	1.01941	1.02283
1976.68	1.00477	1.01376	1.01479	1.01926	1.02272
1974.75	1.00471	1.01361	1.01474	1.01907	1.02259
1972.82	1.00458	1.01363	1.01472	1.0189	1.02248
1970.89	1.00445	1.0136	1.01454	1.01866	1.02236
1968.96	1.00432	1.01322	1.01403	1.01821	1.02205
1967.04	1.00425	1.0128	1.01362	1.01791	1.02175
1965.11	1.00437	1.01287	1.01381	1.01815	1.02189
1963.18	1.00453	1.01318	1.01413	1.01847	1.02222
1961.25	1.0045	1.01335	1.01417	1.0185	1.02231
1959.32	1.0043	1.01344	1.01415	1.01843	1.0222
1957.39	1.0041	1.01335	1.01416	1.01829	1.02201
1955.47	1.00408	1.01301	1.01401	1.01802	1.02167
1953.54	1.00421	1.01271	1.01375	1.01779	1.02132
1951.61	1.00432	1.01258	1.01355	1.0177	1.02114
1949.68	1.00431	1.01245	1.01337	1.01764	1.02103
1947.75	1.00425	1.01223	1.01306	1.01739	1.02082
1945.82	1.00423	1.01182	1.01247	1.01672	1.02042
1943.89	1.00423	1.01118	1.01175	1.01579	1.01987
1941.97	1.00422	1.01085	1.01155	1.0154	1.01955
1940.04	1.00425	1.01121	1.01207	1.01585	1.0197
1938.11	1.00423	1.01171	1.01254	1.01636	1.01987
1936.18	1.00419	1.01188	1.01258	1.01649	1.01986
1934.25	1.00416	1.0118	1.01239	1.01645	1.01987
1932.32	1.00413	1.01173	1.01229	1.01641	1.01994
1930.4	1.00407	1.01187	1.01245	1.01649	1.01999
1928.47	1.00408	1.01208	1.01274	1.01665	1.02002
1926.54	1.00417	1.01186	1.01253	1.01648	1.0198
1924.61	1.00423	1.01102	1.01162	1.01569	1.01911
1922.68	1.00423	1.01024	1.01083	1.01491	1.0184
1920.75	1.00421	1.01009	1.01075	1.01478	1.01821
1918.82	1.00417	1.01012	1.0108	1.01486	1.01821
1916.9	1.00414	1.01012	1.01085	1.01486	1.01817
1914.97	1.00414	1.01029	1.01117	1.015	1.01819
1913.04	1.00419	1.01041	1.01136	1.01511	1.01815
1911.11	1.00424	1.0103	1.01111	1.01496	1.018
1909.18	1.00421	1.01023	1.0108	1.01475	1.01793
1907.25	1.00416	1.01038	1.01085	1.0148	1.01809
1905.33	1.00418	1.01053	1.01116	1.01497	1.01829
1903.4	1.00422	1.01048	1.01138	1.01492	1.01827
1901.47	1.00421	1.0104	1.01135	1.01476	1.01807
1899.54	1.00418	1.01043	1.01126	1.0148	1.01799
1897.61	1.00411	1.0103	1.01115	1.01484	1.01804
1895.68	1.00405	1.00987	1.0109	1.01459	1.01797
1893.75	1.004	1.00955	1.01073	1.01429	1.01779
1891.83	1.0039	1.00944	1.01055	1.0141	1.01758
1889.9	1.00389	1.00952	1.01036	1.01401	1.01742
1887.97	1.00401	1.01002	1.01058	1.0143	1.01767
1886.04	1.00404	1.0105	1.01101	1.01479	1.0181
1884.11	1.0039	1.01055	1.01113	1.01496	1.01819
1882.18	1.00387	1.01047	1.01112	1.01483	1.01805
1880.26	1.004	1.01051	1.01116	1.01473	1.01798
1878.33	1.00408	1.0106	1.0112	1.01486	1.01802
1876.4	1.00404	1.01065	1.01121	1.01508	1.01811
1874.47	1.00398	1.01051	1.01111	1.01502	1.01806
1872.54	1.00384	1.01001	1.01059	1.01438	1.01764
1870.61	1.00358	1.00914	1.00939	1.01325	1.01678
1868.68	1.00337	1.00845	1.00833	1.01256	1.01606
1866.76	1.00346	1.00886	1.00898	1.01329	1.01655
1864.83	1.00375	1.00979	1.0104	1.01435	1.01752
1862.9	1.004	1.01038	1.01113	1.01482	1.018
1860.97	1.0041	1.01057	1.01124	1.01493	1.0181
1859.04	1.00419	1.0107	1.01132	1.01511	1.01825
1857.11	1.00433	1.01094	1.01153	1.01537	1.01849
1855.19	1.00437	1.01106	1.01164	1.01548	1.01854
1853.26	1.00418	1.01095	1.01151	1.01535	1.01831
1851.33	1.0039	1.01073	1.01125	1.01514	1.01809
1849.4	1.00368	1.01038	1.01092	1.01483	1.01795
1847.47	1.00356	1.00974	1.01033	1.01421	1.01765
1845.54	1.00354	1.00901	1.00956	1.01339	1.01723
1843.61	1.00364	1.00907	1.00962	1.01335	1.01744
1841.69	1.00387	1.01013	1.0108	1.01441	1.01838
1839.76	1.00408	1.01089	1.01164	1.01521	1.01896
1837.83	1.00422	1.01086	1.01154	1.01527	1.0188
1835.9	1.00442	1.01073	1.01124	1.01523	1.0185
1833.97	1.00458	1.01081	1.01117	1.01529	1.01848
1832.04	1.00445	1.01046	1.01066	1.01486	1.01825
1830.11	1.00416	1.00968	1.0098	1.01421	1.0178
1828.19	1.00407	1.00953	1.00973	1.01435	1.01793
1826.26	1.00418	1.01005	1.01031	1.01499	1.01848
1824.33	1.00427	1.01071	1.01099	1.0155	1.01903
1822.4	1.00428	1.01141	1.01182	1.01605	1.01959
1820.47	1.0042	1.01189	1.01244	1.01669	1.02005
1818.54	1.00405	1.01215	1.01275	1.01725	1.0204
1816.62	1.00392	1.01248	1.01309	1.0177	1.02084
1814.69	1.00392	1.01274	1.01335	1.01787	1.02117
1812.76	1.00405	1.01262	1.01317	1.01761	1.02113
1810.83	1.00414	1.0125	1.01292	1.0173	1.02098
1808.9	1.0041	1.01278	1.01322	1.01745	1.02114
1806.97	1.00404	1.01295	1.0137	1.0178	1.02132
1805.04	1.00394	1.01264	1.01363	1.01778	1.02111
1803.12	1.00377	1.01203	1.01299	1.01742	1.02075
1801.19	1.00372	1.01165	1.0124	1.01713	1.02077
1799.26	1.00387	1.01188	1.01242	1.01716	1.02125
1797.33	1.00395	1.01232	1.01267	1.01724	1.02168
1795.4	1.00384	1.01227	1.01239	1.01707	1.02166
1793.47	1.00371	1.01167	1.01158	1.01669	1.02113
1791.55	1.00378	1.01153	1.01168	1.01688	1.02094
1789.62	1.004	1.0125	1.01332	1.01799	1.0219
1787.69	1.00408	1.01355	1.01475	1.01906	1.02308
1785.76	1.00395	1.01417	1.01529	1.01974	1.02379
1783.83	1.00378	1.01449	1.01531	1.02012	1.02407
1781.9	1.0037	1.01452	1.01505	1.02014	1.02417
1779.97	1.00375	1.01441	1.01489	1.02002	1.02441
1778.05	1.00391	1.01442	1.01516	1.02016	1.02482
1776.12	1.00394	1.01423	1.01519	1.0202	1.02489
1774.19	1.00365	1.01358	1.01443	1.01962	1.02435
1772.26	1.00335	1.0132	1.0136	1.01885	1.02386
1770.33	1.00358	1.01418	1.0142	1.01941	1.02465
1768.4	1.00403	1.01566	1.01584	1.02112	1.02626
1766.48	1.00433	1.01674	1.01736	1.02271	1.02767
1764.55	1.00438	1.01714	1.0179	1.02337	1.02832
1762.62	1.00426	1.01699	1.01744	1.02325	1.02831
1760.69	1.00419	1.01693	1.01717	1.0233	1.02836
1758.76	1.00417	1.01719	1.01758	1.02376	1.02876
1756.83	1.00412	1.0177	1.01819	1.0244	1.02944
1754.9	1.00417	1.01843	1.01882	1.0252	1.03026
1752.98	1.00429	1.01869	1.01895	1.02554	1.03054
1751.05	1.0042	1.01819	1.01837	1.02516	1.03019
1749.12	1.0039	1.01782	1.018	1.02507	1.03037
1747.19	1.00372	1.0185	1.01876	1.02626	1.03169
1745.26	1.00381	1.01968	1.02013	1.02792	1.03311
1743.33	1.00397	1.02072	1.02129	1.02907	1.03415
1741.41	1.00397	1.02148	1.02203	1.02965	1.03514
1739.48	1.00399	1.02217	1.02279	1.03028	1.03636
1737.55	1.00415	1.02276	1.02347	1.03101	1.03738
1735.62	1.00417	1.02286	1.02337	1.03135	1.03782
1733.69	1.00414	1.02294	1.02306	1.03184	1.03851
1731.76	1.00449	1.02457	1.02473	1.03367	1.04073
1729.83	1.00496	1.02702	1.02755	1.03613	1.04353
1727.91	1.00528	1.02917	1.03009	1.03852	1.04596
1725.98	1.00539	1.03053	1.03173	1.0403	1.0476
1724.05	1.00535	1.03121	1.03256	1.04147	1.04867
1722.12	1.00526	1.03156	1.03286	1.04215	1.04941
1720.19	1.00502	1.03132	1.03233	1.04199	1.04945
1718.26	1.00456	1.03017	1.0306	1.04073	1.04889
1716.34	1.00448	1.03004	1.03015	1.04085	1.05006
1714.41	1.00524	1.03285	1.03344	1.04458	1.05368
1712.48	1.00612	1.03578	1.037	1.04833	1.05691
1710.55	1.00658	1.03766	1.03944	1.05078	1.05934
1708.62	1.0066	1.03862	1.04082	1.05224	1.06114
1706.69	1.00635	1.03906	1.04139	1.05314	1.06252
1704.76	1.00608	1.03963	1.04195	1.05416	1.06414
1702.84	1.00588	1.04033	1.04258	1.05521	1.06589
1700.91	1.00578	1.04086	1.04262	1.056	1.06763
1698.98	1.00586	1.04199	1.04336	1.05795	1.0706
1697.05	1.00616	1.04464	1.04683	1.06209	1.07507
1695.12	1.00703	1.04864	1.05171	1.06703	1.0799
1693.19	1.00818	1.05176	1.05504	1.07043	1.08319
1691.27	1.00882	1.05356	1.05691	1.07254	1.08536
1689.34	1.00886	1.05518	1.05859	1.07453	1.08777
1687.41	1.00856	1.05679	1.06	1.0764	1.09018
1685.48	1.00835	1.05813	1.06086	1.07813	1.09234
1683.55	1.00879	1.05979	1.06237	1.08077	1.0956
1681.62	1.00959	1.0608	1.06371	1.08262	1.0979
1679.69	1.01006	1.06085	1.06386	1.08302	1.09835
1677.77	1.01021	1.06168	1.06467	1.08417	1.09958
1675.84	1.01029	1.06465	1.06769	1.08768	1.10344
1673.91	1.01045	1.06844	1.07173	1.09224	1.10843
1671.98	1.01044	1.06994	1.07354	1.09442	1.1108
1670.05	1.01036	1.06867	1.07238	1.09352	1.10993
1668.12	1.01084	1.06716	1.07095	1.0921	1.10872
1666.2	1.01142	1.06744	1.07153	1.09238	1.10927
1664.27	1.0116	1.06897	1.07321	1.09388	1.11076
1662.34	1.01185	1.07113	1.07538	1.0962	1.11265
1660.41	1.0125	1.07177	1.07629	1.09712	1.11335
1658.48	1.01295	1.06967	1.07444	1.09497	1.11158
1656.55	1.01287	1.06546	1.07004	1.0904	1.1075
1654.62	1.01251	1.05916	1.06316	1.08394	1.10102
1652.7	1.0125	1.05284	1.05616	1.07749	1.093
1650.77	1.01269	1.05116	1.05438	1.07501	1.08912
1648.84	1.01249	1.0484	1.05174	1.07155	1.08522
1646.91	1.01247	1.04256	1.04565	1.0648	1.07827
1644.98	1.01309	1.0427	1.0455	1.06439	1.07798
1643.05	1.01356	1.04914	1.05203	1.07096	1.0849
1641.13	1.01347	1.05482	1.05767	1.07682	1.09117
1639.2	1.01287	1.05771	1.06014	1.08002	1.0947
1637.27	1.01211	1.05811	1.05996	1.08098	1.09567
1635.34	1.01215	1.05581	1.05826	1.07885	1.09329
1633.41	1.01283	1.05405	1.05799	1.07655	1.09096
1631.48	1.01301	1.05473	1.05927	1.07676	1.09123
1629.55	1.0127	1.05485	1.05922	1.07639	1.09091
1627.63	1.01229	1.05248	1.05613	1.07286	1.08751
1625.7	1.01189	1.04907	1.0517	1.06761	1.08223
1623.77	1.0114	1.04485	1.04697	1.0623	1.07618
1621.84	1.01109	1.04079	1.04345	1.05861	1.07136
1619.91	1.01095	1.03958	1.0428	1.05756	1.06995
1617.98	1.01056	1.03942	1.04252	1.05671	1.06924
1616.06	1.01015	1.03775	1.04021	1.05461	1.06623
1614.13	1.01018	1.03439	1.03636	1.05126	1.06127
1612.2	1.01024	1.0297	1.03161	1.04596	1.05518
1610.27	1.01008	1.02633	1.0283	1.04163	1.0507
1608.34	1.00984	1.02876	1.03042	1.04354	1.05255
1606.41	1.00962	1.0338	1.03512	1.04866	1.05759
1604.48	1.00953	1.03515	1.03676	1.05017	1.05938
1602.56	1.00953	1.03291	1.03523	1.0479	1.05755
1600.63	1.00931	1.03031	1.03329	1.04522	1.05487
1598.7	1.00884	1.02998	1.03333	1.04501	1.05435
1596.77	1.00847	1.03186	1.03527	1.04721	1.05645
1594.84	1.00833	1.03396	1.03738	1.04958	1.05897
1592.91	1.00842	1.03448	1.03795	1.05008	1.05975
1590.99	1.00874	1.03303	1.03637	1.04847	1.0584
1589.06	1.00895	1.03157	1.03466	1.04687	1.05688
1587.13	1.00866	1.03252	1.03554	1.04762	1.05764
1585.2	1.0081	1.0353	1.03844	1.05021	1.06024
1583.27	1.00773	1.03732	1.04043	1.05224	1.06212
1581.34	1.00751	1.0376	1.04046	1.05262	1.06228
1579.41	1.00718	1.03685	1.03939	1.05193	1.06147
1577.49	1.00676	1.03515	1.03761	1.05061	1.06004
1575.56	1.00662	1.03369	1.03652	1.04984	1.05921
1573.63	1.00677	1.03363	1.03681	1.04977	1.05937
1571.7	1.00675	1.03313	1.03638	1.04885	1.05872
1569.77	1.00659	1.03156	1.03473	1.04701	1.05666
1567.84	1.00659	1.03014	1.03292	1.0452	1.05423
1565.92	1.00666	1.02954	1.03172	1.04404	1.05285
1563.99	1.00646	1.02905	1.03096	1.0434	1.05226
1562.06	1.0058	1.02827	1.0304	1.04293	1.05183
1560.13	1.00461	1.02533	1.02793	1.04019	1.04926
1558.2	1.0042	1.01863	1.02131	1.03299	1.04202
1556.27	1.00537	1.01666	1.01873	1.03061	1.03886
1554.34	1.00609	1.01593	1.01748	1.02951	1.03731
1552.42	1.00611	1.01254	1.01373	1.02551	1.03336
1550.49	1.00591	1.00657	1.00761	1.01907	1.02706
1548.56	1.00574	1.00164	1.00281	1.01402	1.02208
1546.63	1.00539	0.99861	0.9998	1.01083	1.01913
1544.7	1.00477	0.99049	0.99127	1.00216	1.01097
1542.77	1.00394	0.97247	0.9726	0.98328	0.99273
1540.84	1.00317	0.95436	0.95446	0.96487	0.97449
1538.92	1.00335	0.95568	0.95665	0.96662	0.97522
1536.99	1.004	0.96614	0.96747	0.97722	0.98507
1535.06	1.00421	0.98164	0.98278	0.99268	1.00047
1533.13	1.00423	1.00511	1.00617	1.01608	1.02438
1531.2	1.00446	1.02169	1.02312	1.03253	1.04143
1529.27	1.00467	1.02568	1.02729	1.03624	1.04553
1527.35	1.00464	1.02482	1.02635	1.03511	1.04451
1525.42	1.00447	1.02273	1.0244	1.0332	1.04217
1523.49	1.0042	1.02108	1.0233	1.03238	1.04067
1521.56	1.00385	1.02045	1.02312	1.03255	1.04045
1519.63	1.00351	1.02133	1.02353	1.03315	1.04101
1517.7	1.00344	1.02233	1.02355	1.03337	1.04135
1515.77	1.00392	1.02303	1.02385	1.03378	1.04182
1513.85	1.00454	1.02356	1.02467	1.03445	1.04234
1511.92	1.00469	1.02293	1.02436	1.03399	1.04183
1509.99	1.00432	1.02123	1.02259	1.03238	1.04064
1508.06	1.0036	1.01863	1.01956	1.02979	1.0389
1506.13	1.00331	1.01788	1.01892	1.02874	1.03744
1504.2	1.00384	1.01972	1.02101	1.03011	1.03767
1502.28	1.00428	1.02129	1.02236	1.0314	1.03851
1500.35	1.00439	1.02286	1.02355	1.03294	1.03996
1498.42	1.00434	1.02357	1.02406	1.0337	1.04086
1496.49	1.00444	1.02278	1.02361	1.03277	1.04004
1494.56	1.0046	1.02142	1.02284	1.0313	1.03829
1492.63	1.00448	1.02013	1.02193	1.03011	1.03666
1490.7	1.0041	1.01985	1.02168	1.03008	1.03644
1488.78	1.00391	1.0208	1.02239	1.03126	1.03795
1486.85	1.00407	1.02076	1.0223	1.03123	1.03812
1484.92	1.00417	1.01896	1.02064	1.0292	1.03598
1482.99	1.0041	1.0184	1.02017	1.0283	1.03501
1481.06	1.00404	1.02116	1.02278	1.03084	1.0375
1479.13	1.00405	1.02268	1.02386	1.03228	1.03872
1477.21	1.00389	1.01671	1.01725	1.026	1.03221
1475.28	1.00335	1.00377	1.00369	1.01227	1.01866
1473.35	1.00281	0.99902	0.99872	1.0069	1.01389
1471.42	1.00303	1.01116	1.01143	1.01957	1.02649
1469.49	1.00348	1.01615	1.01698	1.02501	1.03136
1467.56	1.00343	1.01011	1.01105	1.01885	1.02476
1465.63	1.00308	1.00324	1.00413	1.01185	1.01743
1463.71	1.00291	1.00683	1.0079	1.01581	1.02116
1461.78	1.00278	1.01374	1.0151	1.02321	1.02842
1459.85	1.00221	1.01402	1.01542	1.02365	1.02887
1457.92	1.00129	1.0098	1.01082	1.01903	1.02469
1455.99	1.00117	1.00942	1.00997	1.01806	1.02408
1454.06	1.00176	1.0115	1.01199	1.01996	1.0258
1452.14	1.0022	1.0064	1.00693	1.01469	1.02042
1450.21	1.00239	0.99524	0.9958	1.00337	1.00903
1448.28	1.00241	0.99257	0.99317	1.00082	1.00629
1446.35	1.00236	1.00331	1.00412	1.01179	1.01702
1444.42	1.00241	1.00828	1.00933	1.01666	1.02175
1442.49	1.00267	1.00206	1.00317	1.01013	1.01505
1440.56	1.00295	0.99833	0.99939	1.00607	1.01103
1438.64	1.00298	1.00305	1.00399	1.0103	1.01594
1436.71	1.00282	1.00598	1.00671	1.01276	1.01919
1434.78	1.00274	1.00195	1.00262	1.00887	1.01518
1432.85	1.00263	1.0015	1.00235	1.00891	1.01474
1430.92	1.00253	1.00615	1.00724	1.01403	1.01966
1428.99	1.00267	1.00645	1.00765	1.01449	1.02005
1427.07	1.00278	0.99946	1.00042	1.00727	1.01269
1425.14	1.0026	0.99661	0.99721	1.0043	1.00953
1423.21	1.00244	1.00258	1.00306	1.01053	1.01555
1421.28	1.00233	1.00797	1.00849	1.01612	1.02113
1419.35	1.00208	1.00635	1.00706	1.01445	1.01972
1417.42	1.00203	1.00686	1.00808	1.01502	1.02042
1415.49	1.00227	1.01092	1.01233	1.01921	1.02433
1413.57	1.00244	1.01052	1.01178	1.0188	1.02368
1411.64	1.00242	1.00944	1.0108	1.01773	1.02268
1409.71	1.00217	1.01103	1.01283	1.0194	1.02462
1407.78	1.00164	1.01173	1.01383	1.02012	1.02563
1405.85	1.0011	1.01013	1.01218	1.0186	1.02422
1403.92	1.00081	1.00991	1.01165	1.01857	1.02401
1402	1.00076	1.01181	1.01311	1.02047	1.0257
1400.07	1.00083	1.0092	1.01017	1.01769	1.02285
1398.14	1.00101	1.00174	1.00262	1.01002	1.01526
1396.21	1.00115	0.99494	0.99578	1.00278	1.00809
1394.28	1.00126	0.99114	0.9919	0.99837	1.00352
1392.35	1.00138	0.99069	0.99142	0.99752	1.0024
1390.42	1.00115	0.98783	0.98858	0.99458	0.99928
1388.5	1.00036	0.97812	0.97882	0.98494	0.98957
1386.57	0.99939	0.9584	0.95895	0.96505	0.96972
1384.64	0.99863	0.93491	0.93527	0.94102	0.94571
1382.71	0.99795	0.91479	0.91496	0.92037	0.92498
1380.78	0.99754	0.89376	0.89383	0.89898	0.90346
1378.85	0.99784	0.87003	0.87019	0.87498	0.87943
1376.93	0.99872	0.83905	0.83923	0.84359	0.84823
1375	0.99978	0.79876	0.79869	0.80273	0.80759
1373.07	1.00085	0.76669	0.76633	0.77035	0.775
1371.14	1.0016	0.74185	0.74144	0.74547	0.74952
1369.21	1.00199	0.70381	0.70348	0.70724	0.71069
1367.28	1.00229	0.66038	0.66009	0.66357	0.66669
1365.35	1.00241	0.6297	0.6294	0.63277	0.63594
1363.43	1.00205	0.60015	0.59992	0.60302	0.60626
1361.5	1.00144	0.56349	0.56331	0.56612	0.56889
1359.57	1.00102	0.53013	0.52976	0.53258	0.53474
1357.64	1.00101	0.49319	0.49257	0.49532	0.49724
1355.71	1.0014	0.4556	0.45475	0.45724	0.45917
1353.78	1.00192	0.43953	0.43834	0.44069	0.44279
1351.86	1.00226	0.45848	0.45715	0.45961	0.46204
1349.93	1.00252	0.47784	0.47674	0.47933	0.48193
1348	1.00276	0.46989	0.46904	0.47158	0.47401
1346.07	1.00297	0.4682	0.46757	0.47009	0.4724
1344.14	1.00315	0.46321	0.46272	0.46523	0.46757
1342.21	1.00308	0.44246	0.44185	0.44437	0.44672
1340.28	1.00281	0.45423	0.45349	0.45631	0.45873
1338.36	1.00277	0.50213	0.50166	0.50479	0.50724
1336.43	1.00308	0.55137	0.55135	0.55442	0.55686
1334.5	1.00337	0.57099	0.57115	0.57376	0.57638
1332.57	1.00352	0.57204	0.57216	0.57437	0.57739
1330.64	1.00365	0.60063	0.60076	0.60309	0.60657
1328.71	1.00377	0.62266	0.62282	0.62554	0.62903
1326.79	1.00372	0.63606	0.63622	0.63929	0.64262
1324.86	1.00346	0.68041	0.68046	0.68396	0.68756
1322.93	1.00321	0.71805	0.71786	0.72174	0.72565
1321	1.00315	0.75367	0.7535	0.75776	0.76162
1319.07	1.00322	0.79838	0.79847	0.803	0.80677
1317.14	1.00325	0.82226	0.82243	0.82703	0.83082
1315.21	1.00326	0.83615	0.83626	0.84086	0.8447
1313.29	1.00326	0.82701	0.82715	0.83148	0.83524
1311.36	1.00335	0.79006	0.79019	0.79415	0.7976
1309.43	1.00359	0.70642	0.70648	0.70994	0.71285
1307.5	1.00377	0.49978	0.49975	0.5021	0.50413
1305.57	1.00366	0.23321	0.233	0.23408	0.23505
1303.64	1.00344	0.09098	0.09027	0.09086	0.09119
1301.72	1.00332	0.11784	0.11651	0.11726	0.11757
1299.79	1.00326	0.21718	0.21556	0.21651	0.21705
1297.86	1.00322	0.3025	0.30086	0.30182	0.30269
1295.93	1.00329	0.35893	0.35735	0.35826	0.35963
1294	1.00333	0.43521	0.43388	0.43505	0.43707
1292.07	1.00323	0.52067	0.51971	0.52135	0.52382
1290.14	1.0031	0.5315	0.53074	0.53242	0.53479
1288.22	1.00301	0.5172	0.51658	0.5181	0.52015
1286.29	1.00289	0.55153	0.55118	0.55285	0.55489
1284.36	1.00278	0.55258	0.5523	0.55414	0.55612
1282.43	1.0027	0.53814	0.53755	0.53959	0.54158
1280.5	1.00262	0.59052	0.58968	0.59205	0.59447
1278.57	1.00253	0.61315	0.61231	0.61464	0.61723
1276.65	1.0025	0.57377	0.57308	0.57521	0.57744
1274.72	1.00255	0.5777	0.57729	0.57967	0.58162
1272.79	1.00255	0.57978	0.57939	0.58194	0.58366
1270.86	1.00238	0.50396	0.50325	0.50532	0.50669
1268.93	1.00221	0.44838	0.44749	0.44911	0.45038
1267	1.0022	0.47886	0.47791	0.47962	0.48127
1265.07	1.00229	0.51083	0.50955	0.51145	0.51348
1263.15	1.00243	0.48179	0.48025	0.4819	0.48386
1261.22	1.00256	0.46916	0.46794	0.46933	0.47096
1259.29	1.00259	0.55297	0.5523	0.55409	0.55564
1257.36	1.00261	0.6399	0.6394	0.64161	0.64334
1255.43	1.00271	0.64273	0.64215	0.6441	0.64594
1253.5	1.0028	0.64758	0.64708	0.64872	0.6507
1251.57	1.0028	0.68944	0.689	0.69084	0.69303
1249.65	1.0028	0.67122	0.67052	0.67259	0.67477
1247.72	1.00274	0.59848	0.59747	0.59959	0.60147
1245.79	1.00262	0.57498	0.57393	0.57615	0.57777
1243.86	1.00253	0.61276	0.61192	0.61409	0.61577
1241.93	1.00245	0.66009	0.65944	0.66129	0.6633
1240	1.0023	0.68098	0.68029	0.68189	0.68405
1238.08	1.00217	0.67447	0.67361	0.67529	0.67721
1236.15	1.00218	0.70661	0.70594	0.70802	0.70981
1234.22	1.00221	0.79549	0.79547	0.79798	0.79985
1232.29	1.00217	0.84009	0.84061	0.84306	0.84486
1230.36	1.0022	0.81592	0.81635	0.81842	0.82017
1228.43	1.00216	0.8169	0.81704	0.81893	0.82098
1226.5	1.00194	0.85216	0.85222	0.85419	0.85645
1224.58	1.0018	0.85089	0.85078	0.85294	0.85469
1222.65	1.00195	0.81741	0.81689	0.81921	0.82018
1220.72	1.00227	0.80641	0.80538	0.80804	0.80865
1218.79	1.00242	0.83337	0.83204	0.83506	0.83576
1216.86	1.00229	0.88132	0.88017	0.88318	0.88409
1214.93	1.00212	0.91978	0.91922	0.92205	0.92295
1213.01	1.00193	0.92213	0.92231	0.92507	0.92569
1211.08	1.00158	0.91053	0.91127	0.91398	0.91459
1209.15	1.00129	0.92836	0.92932	0.93188	0.93291
1207.22	1.00124	0.96255	0.96349	0.96558	0.96697
1205.29	1.00139	0.97348	0.97413	0.97562	0.97712
1203.36	1.00173	0.96307	0.96329	0.96436	0.96607
1201.43	1.00205	0.95762	0.95775	0.95865	0.96031
1199.51	1.00187	0.96609	0.96655	0.96755	0.96835
1197.58	1.00131	0.97698	0.97775	0.97879	0.97861
1195.65	1.00104	0.97964	0.98041	0.98105	0.98082
1193.72	1.00106	0.9736	0.97382	0.97407	0.97453
1191.79	1.001	0.9668	0.96637	0.96654	0.96741
1189.86	1.00087	0.97083	0.97053	0.97064	0.97118
1187.94	1.0007	0.9827	0.98319	0.98311	0.98307
1186.01	1.00063	0.98966	0.99053	0.99032	0.99019
1184.08	1.0009	0.98893	0.98955	0.98914	0.98957
1182.15	1.00099	0.986	0.98637	0.98554	0.98653
1180.22	1.00033	0.98623	0.98656	0.98547	0.98622
1178.29	0.9994	0.98943	0.98941	0.98874	0.98841
1176.36	0.99898	0.99258	0.99165	0.99199	0.99047
1174.44	0.99923	0.9934	0.9917	0.9929	0.99083
1172.51	0.99979	0.99121	0.98968	0.9908	0.98922
1170.58	1.00001	0.98914	0.98852	0.98892	0.9882
1168.65	0.99964	0.98959	0.98971	0.98936	0.98875
1166.72	0.999	0.99191	0.99204	0.99092	0.98986
1164.79	0.99855	0.9939	0.99349	0.99184	0.99067
1162.87	0.99851	0.99405	0.99302	0.99151	0.99077
1160.94	0.99877	0.99321	0.99189	0.99053	0.99073
1159.01	0.99885	0.99271	0.99158	0.98982	0.99116
1157.08	0.99833	0.99304	0.99266	0.99022	0.99223
1155.15	0.99753	0.9932	0.99381	0.99094	0.99289
1153.22	0.99726	0.99363	0.99451	0.99206	0.99358
1151.29	0.99745	0.99518	0.9952	0.99398	0.9952
1149.37	0.99748	0.99672	0.99558	0.99548	0.99669
1147.44	0.99731	0.99836	0.99665	0.99693	0.99835
1145.51	0.99714	0.99969	0.9984	0.99856	1.00039
1143.58	0.9971	0.99992	0.99986	1.00024	1.00236
1141.65	0.99746	1.0001	1.00101	1.00239	1.00445
1139.72	0.99802	1.00108	1.00246	1.00465	1.00656
1137.8	0.99825	1.00244	1.00463	1.00658	1.00848
1135.87	0.99806	1.00379	1.00662	1.00843	1.01083
1133.94	0.99735	1.0057	1.00815	1.01106	1.0146
1132.01	0.99646	1.00801	1.00946	1.01378	1.01809
1130.08	0.99645	1.01053	1.01106	1.01555	1.02056
1128.15	0.99742	1.0127	1.01289	1.01615	1.02314
1126.22	0.99832	1.01341	1.01328	1.01573	1.02445
1124.3	0.99861	1.01372	1.01232	1.01581	1.024
1122.37	0.99844	1.01388	1.0112	1.01655	1.02288
1120.44	0.99782	1.01328	1.01126	1.0173	1.0214
1118.51	0.99653	1.01291	1.01318	1.0186	1.02007
1116.58	0.99523	1.01314	1.01515	1.02012	1.02003
1114.65	0.99509	1.01333	1.01546	1.02065	1.02152
1112.73	0.99593	1.01379	1.01482	1.02003	1.0234
1110.8	0.99695	1.01579	1.01521	1.01953	1.02508
1108.87	0.99772	1.01783	1.01606	1.01922	1.02597
1106.94	0.99799	1.01794	1.0157	1.01959	1.02569
1105.01	0.99796	1.01735	1.01486	1.02154	1.02532
1103.08	0.99762	1.0163	1.01404	1.02269	1.02557
1101.15	0.99678	1.01371	1.01234	1.02109	1.02558
1099.23	0.99628	1.01002	1.00928	1.01783	1.02333
1097.3	0.99688	1.00796	1.0066	1.01462	1.01925
1095.37	0.99792	1.00902	1.00637	1.01186	1.01546
1093.44	0.99817	1.00936	1.00696	1.00857	1.01194
1091.51	0.9973	1.00571	1.00542	1.00503	1.00864
1089.58	0.9965	1.00089	1.00223	1.00311	1.00624
1087.66	0.99688	0.99847	0.99992	1.00345	1.00462
1085.73	0.99753	0.99921	0.99989	1.00426	1.0046
1083.8	0.99726	1.00249	1.00174	1.00413	1.00665
1081.87	0.99685	1.00451	1.00265	1.00306	1.0067
1079.94	0.99696	1.00128	1.00017	1.00119	1.00204
1078.01	0.99688	0.99546	0.99608	0.99837	0.99722
1076.08	0.99596	0.9919	0.99345	0.99429	0.99515
1074.16	0.99442	0.99106	0.99386	0.99027	0.99311
1072.23	0.99366	0.99119	0.99572	0.9878	0.98949
1070.3	0.99399	0.9922	0.99488	0.98655	0.98589
1068.37	0.99414	0.99434	0.99076	0.98636	0.98396
1066.44	0.99441	0.99485	0.9875	0.98647	0.983
1064.51	0.99563	0.99065	0.98603	0.98479	0.98111
1062.59	0.99718	0.98378	0.98355	0.98106	0.97773
1060.66	0.99829	0.97883	0.98188	0.97793	0.97485
1058.73	0.99829	0.97772	0.98436	0.97806	0.97542
1056.8	0.99702	0.9802	0.98757	0.98086	0.97835
1054.87	0.99598	0.98393	0.9871	0.98258	0.97855
1052.94	0.99651	0.98556	0.98528	0.98195	0.97556
1051.01	0.99806	0.98397	0.98409	0.97967	0.97234
1049.09	0.99982	0.98105	0.98174	0.97497	0.96915
1047.16	1.00147	0.9803	0.97965	0.97097	0.96801
1045.23	1.00178	0.98194	0.97854	0.97114	0.97034
1043.3	1.00024	0.98433	0.97786	0.97386	0.97361
1041.37	0.99839	0.98644	0.97921	0.9773	0.97647
1039.44	0.99785	0.98591	0.98041	0.97988	0.97822
1037.52	0.99876	0.98272	0.97874	0.97944	0.97783
1035.59	0.9999	0.98049	0.97652	0.97647	0.97675
1033.66	1.00043	0.98243	0.97747	0.97534	0.97813
1031.73	1.0005	0.986	0.98169	0.97919	0.9811
1029.8	1.00029	0.98622	0.98556	0.98634	0.98208
1027.87	1.00028	0.98505	0.9876	0.99264	0.98085
1025.94	1.00074	0.98496	0.98784	0.9931	0.97827
1024.02	1.00101	0.98442	0.98563	0.98681	0.97704
1022.09	1.00108	0.98451	0.98282	0.98086	0.98016
1020.16	1.00143	0.98579	0.98236	0.98194	0.98483
1018.23	1.00184	0.98421	0.98455	0.98554	0.98624
1016.3	1.00189	0.9814	0.98996	0.98604	0.98551
1014.37	1.0014	0.98335	0.99687	0.98717	0.98656
1012.45	1.00032	0.98497	0.99803	0.98818	0.98893
1010.52	0.99935	0.9815	0.99309	0.98679	0.99308
1008.59	0.9993	0.98029	0.98762	0.98756	0.99768
1006.66	0.99986	0.98681	0.98477	0.99191	0.99754
1004.73	1.0006	0.99553	0.9856	0.99604	0.99466
1002.8	1.0017	0.99855	0.98637	0.99563	0.99341
1000.87	1.00298	0.99836	0.98778	0.99186	0.99319
998.946	1.00344	0.99698	0.99249	0.98714	0.99056
997.017	1.00215	0.99108	0.99531	0.9821	0.98854
995.089	0.99998	0.98577	0.99444	0.98116	0.9948
993.16	0.99878	0.98937	0.99629	0.9872	1.00511
991.232	0.99942	1.00053	1.00345	0.998	1.01056
989.303	1.00118	1.00587	1.00695	1.00532	1.00923
987.375	1.00156	1.00348	1.00713	1.00592	1.00773
985.447	0.99929	1.00274	1.01176	1.00525	1.00951
983.518	0.99626	0.9973	1.01062	1.00178	1.00579
981.59	0.99455	0.98526	0.99641	0.99285	0.99566
979.661	0.99574	0.97583	0.97925	0.98141	0.98455
977.733	0.9997	0.9685	0.97124	0.97271	0.97459
975.804	1.00255	0.96065	0.97318	0.96949	0.96936
973.876	1.00249	0.96014	0.97875	0.97302	0.9713
971.947	1.00217	0.97446	0.98699	0.98531	0.98184
970.019	1.00268	0.99236	0.99338	0.99613	0.99576
968.09	1.00234	0.99727	0.99103	0.99397	1.00012
966.162	1.00033	0.98654	0.97911	0.98088	0.98902
964.233	0.99857	0.97321	0.96775	0.96625	0.97541
962.305	0.99966	0.9712	0.96992	0.95907	0.97023
960.376	1.00254	0.97908	0.97987	0.96052	0.97188
958.448	1.00393	0.99267	0.98637	0.96585	0.98391
956.52	1.00361	1.00291	0.99038	0.96933	0.99464
954.591	1.00361	0.99654	0.99749	0.97435	0.98521
952.663	1.00401	0.97537	0.99784	0.97942	0.96082
950.734	1.00372	0.95565	0.98161	0.9768	0.9369
948.806	1.00376	0.9541	0.96744	0.97617	0.93241
946.877	1.00468	0.95968	0.95855	0.97128	0.94546
944.949	1.00384	0.94937	0.9353	0.94856	0.94831
943.02	1.00008	0.93626	0.90757	0.93623	0.9406
941.092	0.99672	0.94578	0.89895	0.95945	0.95195
939.163	0.99708	0.96269	0.92642	0.9753	0.97792
937.235	0.99978	0.95547	0.94467	0.9866	0.98138
935.306	1.00066	0.93529	0.94982	0.96032	0.96565
933.378	0.99898	0.92907	0.94804	0.93616	0.95774
931.449	0.99757	0.94422	0.94394	0.92745	0.96898
929.521	0.99758	0.96802	0.95352	0.94747	0.99929
927.593	0.99826	0.98865	0.98514	0.99068	1.03503
925.664	0.99972	1.00693	1.01265	1.01709	1.05194
923.736	1.00226	1.00214	0.9997	0.98928	1.02441
921.807	1.00487	0.97761	0.9769	0.9464	0.98008
919.879	1.00598	0.96577	0.98085	0.93223	0.95801
917.95	1.00521	0.96975	0.98742	0.9412	0.95676
916.022	1.00438	0.98473	0.98377	0.96913	0.97557
914.093	1.00436	0.99731	0.9777	0.99309	0.99533
912.165	1.00274	0.98681	0.97477	0.98724	0.99365
910.236	1.00022	0.96684	0.98316	0.96904	0.99063
908.308	1.00084	0.9697	0.99798	0.96549	0.99922
906.379	1.00303	0.98543	0.99892	0.97842	0.99892
904.451	1.0033	0.97537	0.97563	0.98788	0.97556
902.522	1.00451	0.94731	0.9526	0.98595	0.94789
900.594	1.00833	0.93183	0.9503	0.98439	0.93565
898.666	1.0098	0.93976	0.9627	1.00074	0.95231
896.737	1.00736	0.9663	0.97701	1.02742	0.99498
894.809	1.00694	0.99724	0.9896	1.0342	1.02689
892.88	1.01101	1.01865	1.00479	1.02396	1.02961
890.952	1.01351	1.017	1.01365	1.01464	1.01454
889.023	1.00958	1.00012	1.01495	1.0109	0.99777
887.095	1.00293	0.98336	1.01615	1.00875	0.99153
885.166	0.99933	0.97223	1.01577	1.00947	0.99323
883.238	0.99919	0.96977	1.00981	1.01956	0.9966
881.309	0.99969	0.96917	0.99442	1.02334	0.99963
879.381	1.00034	0.97066	0.98576	1.01475	1.00316
877.452	1.00356	0.98333	1.00067	1.01688	1.00853
875.524	1.00871	1.00745	1.02239	1.0328	1.01903
873.595	1.01174	1.02324	1.02029	1.03063	1.03095
871.667	1.01156	1.01389	0.99632	1.00424	1.03248
869.739	1.00863	1.00171	0.98408	0.99143	1.02706
867.81	1.00351	1.00646	0.99304	1.00289	1.02431
865.882	0.99949	1.0112	1.0026	1.01177	1.02011
863.953	0.99887	1.0007	1.00181	1.00474	1.00909
862.025	1.0001	0.99182	1.00133	0.99742	1.0013
860.096	1.00159	0.99888	1.00949	1.00031	1.00473
858.168	1.00323	1.00604	1.01597	0.99994	1.00855
856.239	1.00465	0.99998	1.01201	0.98922	1.0048
854.311	1.00449	0.99274	1.00631	0.98114	1.00013
852.382	1.0019	0.99698	1.00735	0.98537	1.00041
850.454	0.99875	1.00613	1.01065	0.9973	1.00449
848.525	0.99824	1.00591	1.00908	1.00382	1.00582
846.597	1.00019	0.9954	1.00258	1.0003	1.00134
844.668	1.00191	0.98374	0.99423	0.99623	0.99769
842.74	1.0028	0.98043	0.9902	0.99888	0.99948
840.812	1.00251	0.98973	0.99462	1.00269	1.00206
838.883	1.00022	1.00327	1.00016	1.00066	1.00215
836.955	0.99875	1.00896	0.99788	0.99607	1.00153
835.026	0.99947	1.00543	0.99043	0.99417	0.99995
833.098	0.99902	1.00075	0.98734	0.99662	0.99792
831.169	0.99627	0.99878	0.99119	1.00167	0.99729
829.241	0.9936	0.99598	0.99574	1.00408	0.997
827.312	0.99359	0.99331	0.99729	1.00263	0.99556
825.384	0.99626	0.99366	0.99838	1.00009	0.99432
823.455	0.99721	0.99519	1.00166	0.99816	0.99678
821.527	0.99449	0.99783	1.00607	0.99804	1.00287
819.598	0.99206	1.00177	1.00771	0.99911	1.00554
817.67	0.99312	1.00248	1.00363	0.99836	0.99943
815.741	0.99661	0.99908	0.99819	0.99517	0.99062
813.813	0.99888	0.99525	0.99806	0.99212	0.98757
811.885	0.99874	0.99118	0.99981	0.99036	0.98966
809.956	0.99869	0.98857	0.99824	0.99022	0.99322
808.028	0.99817	0.99079	0.99526	0.99082	0.99548
806.099	0.99584	0.99472	0.99254	0.98919	0.99345
804.171	0.99672	0.99618	0.99157	0.98754	0.99017
802.242	1.00341	0.99634	0.99384	0.99127	0.99312
800.314	1.00887	0.99821	0.99577	0.99811	1.0012
798.385	1.00665	1.00195	0.99419	1.00003	1.00418
796.457	0.9983	1.00415	0.99246	0.99589	0.99892
794.528	0.99042	1.00407	0.99471	0.99387	0.99422
792.6	0.98863	1.00492	0.99923	0.99892	0.99809
790.671	0.99245	1.0061	1.00092	1.00648	1.00684
788.743	0.9976	1.00437	0.99861	1.01005	1.0101
786.814	0.99974	1.00179	0.9962	1.00882	1.00634
784.886	0.99849	1.00215	0.99536	1.00517	1.00136
782.958	0.99897	1.00237	0.99438	0.99954	0.9985
781.029	1.00072	0.99884	0.99363	0.99499	0.99958
779.101	0.99715	0.99798	0.99537	0.99679	1.00384
777.172	0.99182	1.00379	0.99928	1.00103	1.0061
775.244	0.99375	1.00778	1.00233	0.99985	1.00308
773.315	0.99923	1.00443	1.00333	0.99487	0.99795
771.387	0.99973	0.99681	1.00233	0.99107	0.99454
769.458	0.99762	0.99021	0.99912	0.98999	0.99366
767.53	0.99866	0.98993	0.99595	0.99219	0.9951
765.601	1.00213	0.99389	0.9955	0.99612	0.99723
763.673	1.00414	0.99494	0.99728	0.9983	0.99858
761.744	1.00268	0.9943	0.99861	0.99745	0.99862
759.816	0.99988	0.99626	0.99658	0.99502	0.99704
757.887	0.99906	0.99784	0.99215	0.99385	0.99653
755.959	1.00117	0.9973	0.99138	0.99613	0.99867
754.031	1.00531	0.99677	0.99502	0.99882	0.99932
752.102	1.00907	0.99474	0.99564	0.99792	0.99655
750.174	1.00946	0.9913	0.99244	0.99601	0.99495
748.245	1.00592	0.9909	0.99214	0.99684	0.9971
746.317	1.00261	0.99459	0.99591	0.99932	0.99966
744.388	1.00298	0.99797	0.99879	1.00035	0.9988
742.46	1.0039	0.99673	0.9986	0.99971	0.99483
740.531	1.00388	0.99277	0.99715	0.99892	0.99091
738.603	1.00614	0.9909	0.99528	0.9964	0.98936
736.674	1.00979	0.99177	0.99492	0.99185	0.99036
734.746	1.01013	0.99336	0.99811	0.98892	0.99192
732.817	1.00582	0.99601	1.00051	0.99049	0.99214
730.889	1.00079	0.99958	0.99699	0.9945	0.99073
728.96	0.99931	0.99997	0.98955	0.99447	0.98844
727.032	1.00147	0.99583	0.98437	0.98879	0.987
725.104	1.00426	0.99213	0.9842	0.98347	0.98628
723.175	1.00437	0.99491	0.98746	0.98507	0.98627
721.247	1.00314	1.00274	0.99225	0.9935	0.98899
719.318	1.00584	1.00679	0.99647	1.00073	0.99404
717.39	1.00975	1.00475	0.99814	1.00185	0.99954
715.461	1.00621	1.0013	0.99771	0.9986	1.00343
713.533	0.99747	0.99928	0.99748	0.99438	1.00247
711.604	0.99317	0.99931	0.9981	0.9929	0.99741
709.676	0.99391	0.99899	0.99681	0.99345	0.99353
707.747	0.99449	0.99729	0.99281	0.99303	0.99373
705.819	0.99625	0.9979	0.98949	0.99274	0.99556
703.89	1.00438	1.00207	0.98906	0.99421	0.99541
701.962	1.01404	1.00494	0.99081	0.99452	0.99223
700.033	1.01225	1.00174	0.99319	0.9918	0.98843
698.105	0.99985	0.99441	0.99488	0.99036	0.9875
696.177	0.99078	0.99091	0.99637	0.99253	0.98964
694.248	0.99131	0.99658	0.99918	0.99463	0.99191
692.32	0.99833	1.00479	1.00184	0.99344	0.9908
690.391	1.00483	1.00575	1.00173	0.98981	0.98674
688.463	1.00559	1.00354	1.00033	0.98792	0.98575
686.534	1.00444	1.00797	1.00176	0.99062	0.99202
684.606	1.00516	1.01443	1.00517	0.99371	0.99945
682.677	1.00369	1.01252	1.00428	0.99186	0.99711
680.749	0.99799	1.00431	0.99595	0.98779	0.98556
678.82	0.99213	0.99637	0.98324	0.98512	0.97707
676.892	0.98843	0.99145	0.97567	0.98471	0.9795
674.963	0.98594	0.99153	0.98017	0.98882	0.989
673.035	0.98514	0.99525	0.98863	0.9967	0.99726
671.106	0.98617	1.00032	0.99139	1.00558	1.0013
669.178	0.98707	1.00515	0.98935	1.01278	1.00079
667.25	0.99038	1.0041	0.9886	1.00776	0.99629
665.321	0.99976	0.99777	0.99069	0.99324	0.99095
663.393	1.009	0.99182	0.99211	0.9844	0.98415
661.464	1.01343	0.98795	0.99293	0.9846	0.9793
659.536	1.01567	0.98788	0.9953	0.98701	0.98071
657.607	1.01488	0.99074	0.99954	0.98502	0.98552
655.679	1.00604	0.99033	0.99945	0.98034	0.98805
653.75	0.99584	0.98594	0.99086	0.97804	0.9854
651.822	0.99427	0.98503	0.983	0.97958	0.98179
649.893	0.99846	0.98804	0.98173	0.97885	0.9834
647.965	0.99964	0.99264	0.97897	0.97501	0.98815
646.036	0.9948	0.99921	0.97238	0.97348	0.98751
644.108	0.98811	1.0014	0.97069	0.97537	0.98209
642.179	0.98743	0.99405	0.97657	0.98083	0.98223
640.251	0.99798	0.98476	0.98348	0.98568	0.98691
638.323	1.01054	0.98009	0.98585	0.98387	0.9845
636.394	1.01044	0.97567	0.98402	0.9801	0.97539
634.466	1.00057	0.97473	0.98477	0.98215	0.97303
632.537	0.99018	0.97778	0.98642	0.9802	0.97424
630.609	0.98309	0.96973	0.97767	0.96106	0.95967
628.68	0.98469	0.95359	0.96198	0.93901	0.93868
626.752	0.99437	0.9461	0.95256	0.93487	0.93792
624.823	1.00315	0.94812	0.95648	0.94536	0.95007
622.895	1.00565	0.95253	0.96626	0.95468	0.94816
620.966	1.00039	0.96296	0.96703	0.96161	0.93853
619.038	0.99037	0.98652	0.96751	0.97314	0.94151
617.109	0.98217	1.00904	0.97598	0.98103	0.94684
615.181	0.97524	1.00796	0.97005	0.97628	0.94349
613.252	0.9644	0.99594	0.95621	0.96844	0.95051
611.324	0.95445	0.99527	0.9722	0.97012	0.97502
609.396	0.9593	0.99043	1.00414	0.97242	0.99764
607.467	0.97098	0.96369	1.01115	0.96494	1.00697
605.539	0.96465	0.93695	0.99944	0.97357	1.00775
603.61	0.95043	0.91842	0.98079	0.98499	0.99366
601.682	0.95219	0.90317	0.94937	0.95341	0.9624
599.753	0.96761	0.90458	0.91707	0.9132	0.92805
	0.99097
	1.01206
	1.02019
	1.03589
	1.06168
	1.06477
	1.05096
	1.04628
	1.04994
	1.06784
	1.0965
	1.10743
	1.07765
	1.00953
	0.95966
	0.98046
	1.03501
	1.0625
	1.06023
	1.04513
	1.02238
	1.01137
	1.03348
	1.07048
	1.08832
	1.0799
	1.05256
	1.01555
	0.98257
	0.96175
	0.95954
	0.97426
	0.99439
	1.01622
	1.03605
	1.03945
	1.02102
	1.00094
	1.00287
	1.0186
	1.02513
	1.01269
	0.99001
	0.98162
	0.98916
	0.98899
	0.97824
	0.97594
	0.98732
	1.00061
	1.00999
	1.00765
	0.99129
	0.98678
	0.99246
	0.97168
	0.94066
	0.94716
	0.98928
	1.01978
	1.00549
	0.97748
	0.96867
	0.96912
	0.96978
	0.97146
	0.9701
	0.97053
	0.97837
	0.98894
	1.0003
	1.01591
	1.02783
	1.00668
	0.94921
	0.91097
	0.93299
	0.97433
	0.98868
	1.00457
	1.02896
	1.01462
	0.9841
	0.99055
	1.00073
	0.98234
	0.98379
	1.0283
	1.05731
	1.04486
	1.02747
	1.01786
	1.01528
	1.02418
	1.03334
	1.03343
	1.02039
	0.99912
	0.98558
	0.97788
	0.97796
	1.00687
	1.05707
	1.08704

## Sheet: Fig.3c
Binding energy (eV)	UHV				Binding energy (eV)	CH4					Binding energy (eV)	CH4 light 5 min						Binding energy (eV)	CH4 light 10 min						Binding energy (eV)	CH4 light 20 min
292.05	1651.29	1656.92	1651.29	1656.92	291.32	3808.62	3813	3808.62	3811.17	3810.46	291.9	5357.54	5361.53	5357.54	5357.62	5360.12	5358.87	292.53	6807.38	6815.97	6807.38	6812.44	6808.78	6809.49	292.75	8431.08	8442.98	8431.08	8438.72	8431.88	8434.54
291.95	1701.62	1657.08	1651.29	1657.08	291.22	3633.92	3813.16	3808.62	3811.24	3810.54	291.8	5315.46	5361.69	5357.54	5357.62	5360.21	5358.93	292.43	6967.25	6816.22	6807.38	6812.57	6808.83	6809.58	292.65	8417.33	8443.32	8431.08	8438.91	8431.91	8434.67
291.85	1610.62	1656.86	1650.91	1656.86	291.12	3755.54	3816.23	3811.53	3814.23	3813.52	291.7	5439.79	5362.31	5358	5358.09	5360.77	5359.46	292.33	6937.5	6815.27	6806.15	6811.48	6807.65	6808.44	292.55	8448.25	8443.81	8431.21	8439.24	8432.06	8434.92
291.75	1517.62	1657.35	1651.21	1657.35	291.02	3742.38	3817.33	3812.46	3815.25	3814.54	291.6	5368.96	5361.6	5357.11	5357.2	5359.98	5358.63	292.23	6957.79	6814.55	6805.15	6810.62	6806.7	6807.53	292.45	8508.04	8444.03	8431.05	8439.3	8431.93	8434.91
291.65	1628.42	1658.55	1652.24	1658.55	290.92	3715.29	3818.68	3813.63	3816.5	3815.8	291.5	5276.79	5361.65	5356.98	5357.07	5359.97	5358.58	292.13	6888.29	6813.69	6803.98	6809.6	6805.59	6806.46	292.35	8485.62	8443.73	8430.35	8438.81	8431.26	8434.36
291.55	1657.67	1658.92	1652.42	1658.92	290.82	3798	3820.5	3815.26	3818.23	3817.53	291.4	5434.67	5362.73	5357.85	5357.95	5360.96	5359.53	292.03	6852.96	6813.35	6803.34	6809.11	6805	6805.92	292.25	8433.79	8443.64	8429.85	8438.54	8430.79	8434.01
291.45	1689	1659.08	1652.38	1659.08	290.72	3908.21	3820.99	3815.55	3818.62	3817.92	291.3	5435.46	5362.11	5357.02	5357.11	5360.25	5358.78	291.93	6894.96	6813.3	6802.96	6808.89	6804.68	6805.65	292.15	8404.58	8444.03	8429.82	8438.74	8430.79	8434.14
291.35	1470.42	1659.01	1652.1	1659.01	290.62	3677.12	3819.67	3814.01	3817.18	3816.49	291.2	5403.54	5361.48	5356.16	5356.26	5359.52	5358.01	291.83	6907.96	6812.95	6802.26	6808.35	6804.04	6805.07	292.05	8542.33	8444.72	8430.05	8439.21	8431.05	8434.55
291.25	1555.21	1660.62	1653.5	1660.62	290.52	3754.46	3822.17	3816.28	3819.57	3818.89	291.1	5305.71	5361.2	5355.64	5355.74	5359.15	5357.6	291.73	6915.25	6812.5	6801.45	6807.71	6803.3	6804.39	291.95	8465.33	8444.18	8429.02	8438.44	8430.07	8433.71
291.15	1720.21	1661.6	1654.25	1661.6	290.42	3872.79	3823.44	3817.31	3820.71	3820.04	291	5324.29	5362.01	5356.19	5356.29	5359.85	5358.25	291.63	6901.92	6812.02	6800.58	6807.02	6802.5	6803.65	291.85	8517.88	8444.35	8428.69	8438.38	8429.78	8433.58
291.05	1525.21	1661.33	1653.74	1661.33	290.32	3839.67	3822.78	3816.39	3819.91	3819.26	290.9	5361.71	5362.64	5356.53	5356.65	5360.35	5358.71	291.53	6763.67	6811.65	6799.8	6806.43	6801.8	6803.02	291.75	8497	8444.07	8427.88	8437.85	8429.01	8432.98
290.95	1597.71	1662.57	1654.73	1662.57	290.22	3688.21	3822.67	3816	3819.65	3819.02	290.8	5393.71	5362.89	5356.48	5356.59	5360.47	5358.78	291.43	6981	6812.35	6800.08	6806.9	6802.16	6803.45	291.65	8481.04	8444	8427.25	8437.51	8428.42	8432.58
290.85	1672.04	1663.27	1655.17	1663.27	290.12	3707.08	3825.09	3818.13	3821.91	3821.31	290.7	5401.42	5362.81	5356.07	5356.19	5360.25	5358.52	291.33	6965.21	6811.42	6798.7	6805.72	6800.86	6802.24	291.55	8462.21	8444.09	8426.76	8437.32	8427.98	8432.33
290.75	1731.5	1663.41	1655.04	1663.41	290.02	3735.42	3827.25	3819.97	3823.9	3823.32	290.6	5491.75	5362.66	5355.58	5355.7	5359.95	5358.17	291.23	6830.71	6810.63	6797.42	6804.66	6799.67	6801.14	291.45	8492.75	8444.39	8426.44	8437.31	8427.7	8432.26
290.65	1787.46	1663.12	1654.45	1663.12	289.92	3833.5	3828.99	3821.38	3825.45	3824.92	290.5	5363.58	5361.56	5354.09	5354.21	5358.67	5356.85	291.13	6878.54	6810.89	6797.17	6804.63	6799.51	6801.08	291.35	8488.79	8444.44	8425.84	8437.04	8427.15	8431.93
290.55	1635.21	1662.4	1653.43	1662.4	289.82	3862.12	3829.15	3821.18	3825.41	3824.92	290.4	5449.88	5361.86	5353.98	5354.11	5358.79	5356.93	291.03	6877.33	6810.81	6796.55	6804.24	6798.99	6800.67	291.25	8420.83	8444.57	8425.27	8436.81	8426.63	8431.66
290.45	1699.54	1662.86	1653.57	1662.86	289.72	3761.75	3828.86	3820.5	3824.9	3824.46	290.3	5471.17	5361.26	5352.94	5353.07	5357.99	5356.08	290.93	6813.25	6810.76	6795.93	6803.86	6798.48	6800.27	291.15	8324.88	8445.34	8425.31	8437.21	8426.73	8432.01
290.35	1610.54	1662.84	1653.22	1662.84	289.62	3851.83	3830.26	3821.48	3826.05	3825.68	290.2	5371.04	5360.46	5351.65	5351.79	5356.96	5355.01	290.83	6757.29	6811.24	6795.8	6803.99	6798.46	6800.39	291.05	8511.33	8447.03	8426.22	8438.5	8427.7	8433.27
290.25	1564.38	1663.53	1653.55	1663.53	289.52	3700.29	3830.21	3820.97	3825.74	3825.44	290.1	5300.54	5360.78	5351.44	5351.58	5357.03	5355.04	290.73	6844.58	6812.19	6796.09	6804.55	6798.88	6800.95	290.95	8453.25	8447.09	8425.45	8438.13	8427	8432.86
290.15	1656.12	1664.59	1654.23	1664.59	289.42	3848.08	3832.7	3822.98	3827.95	3827.73	290	5311.12	5361.91	5351.99	5352.14	5357.89	5355.86	290.63	6922.21	6812.52	6795.72	6804.46	6798.64	6800.86	290.85	8441.38	8447.71	8425.19	8438.29	8426.81	8433
290.05	1809.42	1664.97	1654.22	1664.97	289.32	3847.67	3832.82	3822.56	3827.74	3827.63	289.9	5320.12	5363	5352.44	5352.59	5358.67	5356.61	290.53	6950.17	6812.3	6794.75	6803.78	6797.81	6800.21	290.75	8417.54	8448.5	8425.05	8438.58	8426.74	8433.28
289.95	1603.58	1664.2	1653.02	1664.2	289.22	3765.96	3832.98	3822.14	3827.56	3827.57	289.8	5299.46	5364.06	5352.79	5352.95	5359.38	5357.31	290.43	6896.42	6811.92	6793.56	6802.91	6796.78	6799.37	290.65	8630.17	8449.57	8425.12	8439.11	8426.89	8433.81
289.85	1758.88	1665.02	1653.4	1665.02	289.12	3766.96	3834.54	3823.08	3828.74	3828.89	289.7	5359.88	5365.42	5353.37	5353.54	5360.35	5358.27	290.33	6979.33	6812	6792.78	6802.45	6796.15	6798.96	290.55	8567.17	8448.78	8423.25	8437.72	8425.1	8432.45
289.75	1673.54	1664.68	1652.59	1664.68	289.02	3861.96	3836.17	3824.01	3829.93	3830.25	289.6	5405.88	5366.21	5353.3	5353.48	5360.71	5358.63	290.23	6832.33	6811.5	6791.35	6801.36	6794.9	6797.95	290.45	8522.71	8448.61	8421.94	8436.92	8423.89	8431.69
289.65	1710.46	1665.02	1652.43	1665.02	288.92	3817.12	3836.29	3823.38	3829.58	3830.09	289.5	5325.38	5366.59	5352.73	5352.91	5360.6	5358.54	290.13	6940.83	6812.2	6791.04	6801.41	6794.77	6798.09	290.35	8507.92	8448.92	8421.03	8436.54	8423.07	8431.37
289.55	1812.67	1665.11	1651.99	1665.11	288.82	3894.04	3837.23	3823.48	3829.98	3830.73	289.4	5302.54	5367.97	5353.03	5353.22	5361.41	5359.4	290.03	6920.12	6812.14	6789.9	6800.65	6793.83	6797.45	290.25	8415.83	8449.45	8420.24	8436.31	8422.38	8431.23
289.45	1760.04	1664.44	1650.76	1664.44	288.72	3916	3836.97	3822.31	3829.12	3830.16	289.3	5336.33	5369.73	5353.58	5353.78	5362.52	5360.59	289.93	6794.42	6812.33	6788.9	6800.05	6793.05	6797.02	290.15	8523.54	8450.91	8420.28	8436.95	8422.54	8431.98
289.35	1843.5	1664.2	1649.92	1664.2	288.62	3800.71	3836.44	3820.75	3827.91	3829.28	289.2	5404.12	5371.28	5353.77	5353.97	5363.33	5361.51	289.83	6828.92	6813.58	6788.86	6800.44	6793.25	6797.61	290.05	8419.38	8451.51	8419.34	8436.64	8421.72	8431.83
289.25	1755.08	1663.36	1648.43	1663.36	288.52	3924.42	3837.91	3821.09	3828.62	3830.38	289.1	5472.54	5372.28	5353.22	5353.43	5363.46	5361.81	289.73	6854.54	6814.68	6788.55	6800.58	6793.2	6798	289.95	8536.25	8453.17	8419.34	8437.3	8421.85	8432.69
289.15	1697.88	1663.23	1647.61	1663.23	288.42	4020.42	3837.48	3819.37	3827.3	3829.55	289	5340.67	5372.74	5351.91	5352.14	5362.91	5361.51	289.63	6859.88	6815.72	6788.05	6800.55	6792.98	6798.28	289.85	8557.17	8453.9	8418.27	8436.94	8420.93	8432.58
289.05	1769.21	1663.59	1647.23	1663.59	288.32	3856.71	3835.61	3816.02	3824.39	3827.25	288.9	5422	5374.89	5352.03	5352.27	5363.88	5362.81	289.53	6970.79	6816.87	6787.5	6800.51	6792.74	6798.62	289.75	8414.71	8454.6	8417.01	8436.42	8419.83	8432.38
288.95	1700.75	1663.44	1646.29	1663.44	288.22	3819.17	3836.64	3815.35	3824.18	3827.8	288.8	5418.5	5376.48	5351.27	5351.52	5364.06	5363.45	289.43	6911.88	6817.35	6786.1	6799.64	6791.68	6798.23	289.65	8630.08	8456.75	8417.03	8437.23	8420.02	8433.58
288.85	1677.71	1663.88	1645.87	1663.88	288.12	3922.75	3838.58	3815.28	3824.62	3829.24	288.7	5377.38	5378.49	5350.54	5350.8	5364.38	5364.38	289.33	6812.83	6818.48	6785.14	6799.24	6791.09	6798.41	289.55	8500.75	8457.15	8415.1	8436.12	8418.27	8432.95
288.75	1778.75	1664.57	1645.63	1664.57	288.02	3905.12	3839.2	3813.5	3823.39	3829.31	288.6	5392.25	5381.41	5350.24	5350.52	5365.27	5366.11	289.23	6760.83	6820.59	6784.92	6799.64	6791.28	6799.52	289.45	8477.08	8458.93	8414.32	8436.24	8417.69	8433.64
288.65	1770.92	1664.57	1644.61	1664.57	287.92	3852.75	3840.63	3811.97	3822.47	3830.13	288.5	5538.12	5384.77	5349.78	5350.07	5366.15	5368.11	289.13	6925.08	6823.38	6785.11	6800.46	6791.92	6801.21	289.35	8586.17	8461.19	8413.75	8436.61	8417.34	8434.73
288.55	1761.83	1664.73	1643.63	1664.73	287.82	3800.71	3843.65	3811.29	3822.45	3832.49	288.4	5454.71	5387.29	5347.73	5348.03	5365.62	5369.09	289.03	6934.96	6825.25	6784.04	6800.08	6791.35	6801.9	289.25	8431.04	8462.74	8412.18	8436.05	8416.02	8435.02
288.45	1834.96	1665.08	1642.73	1665.08	287.72	3931.21	3848.51	3811.47	3823.35	3836.62	288.3	5522.83	5391.63	5346.56	5346.88	5366.19	5371.68	288.93	6846.58	6827.43	6782.88	6799.66	6790.75	6802.79	289.15	8595.5	8466.03	8412.01	8436.95	8416.12	8436.97
288.35	1698.71	1665.02	1641.25	1665.02	287.62	3917.17	3852.49	3809.48	3822.16	3839.82	288.2	5443.96	5396.42	5344.63	5344.98	5366.27	5374.45	288.83	6857.54	6830.75	6782.4	6799.95	6790.89	6804.71	289.05	8498.5	8468.22	8410.34	8436.43	8414.75	8437.71
288.25	1814.25	1666.2	1640.81	1666.2	287.52	4136.79	3858.34	3807.69	3821.26	3844.78	288.1	5418.12	5403.57	5343.55	5343.91	5367.48	5379.27	288.73	6868	6834.56	6781.82	6800.22	6791.01	6806.98	288.95	8517.96	8471.74	8409.54	8436.86	8414.29	8439.66
288.15	1881.54	1666.76	1639.48	1666.76	287.42	3804.04	3862.56	3802.22	3816.78	3848	288	5406.46	5412.87	5342.73	5343.12	5369.34	5385.88	288.63	6918.62	6838.98	6781.16	6800.45	6791.13	6809.73	288.85	8560.88	8475.61	8408.55	8437.19	8413.68	8441.84
288.05	1839.83	1667.14	1637.62	1667.14	287.32	3908.46	3874.66	3802.18	3817.87	3858.97	287.9	5488.12	5424.56	5342.04	5342.46	5371.76	5394.41	288.53	6864.62	6843.88	6780.11	6800.37	6790.97	6812.77	288.75	8446.58	8479.72	8407.17	8437.22	8412.71	8444.12
287.95	1829.71	1668.27	1636.07	1668.27	287.22	3988.75	3887.78	3800.42	3817.41	3870.78	287.8	5488.25	5437.83	5340.44	5340.9	5373.83	5403.99	288.43	6937.46	6850.26	6779.47	6800.76	6791.32	6817.11	288.65	8455.88	8485.6	8406.81	8438.38	8412.83	8448.01
287.85	1717.83	1670.07	1634.58	1670.07	287.12	3888.96	3902.49	3797.29	3815.81	3883.96	287.7	5375.33	5453.33	5338.83	5339.35	5376.54	5415.1	288.33	6907.25	6857.44	6778.26	6800.67	6791.27	6822.02	288.55	8428.33	8492.29	8406.36	8439.57	8412.93	8452.52
287.75	1743.21	1673.49	1633.94	1673.49	287.02	4044.42	3921.78	3795.76	3816.15	3901.39	287.6	5480.25	5471.06	5338.43	5339.03	5381.29	5427.61	288.23	6941.46	6866.55	6777.27	6800.89	6791.6	6828.61	288.45	8441.54	8500.3	8406.16	8441.14	8413.36	8458.13
287.65	1886.42	1677.72	1633.11	1677.72	286.92	3853.83	3941.16	3791.63	3814.34	3918.45	287.5	5460.54	5486.16	5336.88	5337.6	5385.9	5436.43	288.13	6995.88	6877.59	6776.02	6800.95	6791.86	6836.82	288.35	8462.33	8509.47	8405.84	8442.72	8413.78	8464.66
287.55	1844.08	1682.14	1631.16	1682.14	286.82	3922.71	3965.66	3790.59	3816.29	3939.96	287.4	5512.54	5496.96	5335.53	5336.45	5391.96	5439.61	288.03	7015.38	6890.99	6774.34	6800.69	6791.94	6847.03	288.25	8648.25	8520.01	8405.33	8444.27	8414.16	8472.24
287.45	1845.67	1688.52	1629.53	1688.52	286.72	3964.88	3989.82	3788.39	3818.04	3960.18	287.3	5582	5501.22	5333.6	5334.83	5398.97	5434.61	287.93	7018.08	6907.74	6772.49	6800.4	6792.16	6860.17	288.15	8513.67	8530.75	8403.12	8444.3	8413.08	8479.61
287.35	1851.17	1696.97	1627.87	1696.97	286.62	4027.5	4012.18	3785.46	3820.4	3977.23	287.2	5386.83	5500.38	5330.88	5332.62	5407.08	5422.45	287.83	6814.08	6928.75	6770.62	6800.23	6792.71	6877.05	288.05	8513.62	8544.99	8402.11	8445.73	8413.53	8489.96
287.25	1992.38	1707.94	1626.15	1707.94	286.52	4038.79	4030.05	3781.43	3823.59	3987.9	287.1	5471.92	5500.98	5330.27	5332.8	5419.53	5409.19	287.73	6928.5	6956.15	6770.28	6801.78	6795.25	6899.7	287.95	8718.17	8561.96	8401.1	8447.36	8414.47	8502.33
287.15	1872.71	1720.97	1623.34	1720.97	286.42	4013.38	4042.22	3777.16	3829.13	3990.25	287	5494.5	5503.37	5328.73	5332.5	5433.6	5394.72	287.63	6897.83	6987.34	6769.08	6802.66	6797.47	6925.36	287.85	8464.12	8580.3	8398.22	8447.37	8414.26	8515.1
287.05	1756.42	1738.69	1621.43	1738.69	286.32	3988.88	4048.74	3773.23	3838.54	3983.43	286.9	5534.29	5510.22	5326.91	5332.61	5450.07	5381.37	287.53	6974.33	7021.35	6768.09	6804.02	6800.61	6952.91	287.75	8695.25	8604.54	8397.62	8449.94	8417.4	8532.44
286.95	1882.12	1761.77	1620.39	1761.77	286.22	4001.67	4051.3	3769.64	3852.84	3968.09	286.8	5456.08	5521.8	5324.65	5333.23	5468.38	5369.48	287.43	7048.29	7052.53	6766.52	6805.09	6804.03	6976.44	287.65	8729.08	8630.47	8394.91	8450.71	8419.93	8549.65
286.85	2058.21	1789.07	1618.38	1789.07	286.12	4010.17	4052.82	3765.78	3872.6	3946	286.7	5404.96	5538.48	5323.21	5336.06	5488.56	5360.29	287.33	7087.25	7073.91	6764.36	6805.96	6807.94	6988.73	287.55	8801.96	8659.47	8391.87	8451.5	8424.13	8567.58
286.75	1800.29	1820.9	1615.01	1820.9	286.02	4066.96	4057.56	3761.72	3899.09	3920.18	286.6	5461.21	5557.7	5322.32	5341.31	5507.83	5353.21	287.23	6997.88	7080.65	6761.89	6807	6812.87	6984.56	287.45	8623.17	8690.03	8388.15	8452.01	8430.24	8584.07
286.65	1787.08	1861.21	1613.59	1861.21	285.92	4174.92	4068.38	3756.64	3932.63	3892.4	286.5	5735.58	5574.96	5320.8	5348.43	5521.35	5346.78	287.13	6999.92	7074.82	6760.09	6809.29	6820.09	6965.62	287.35	8814.17	8722.45	8386.01	8454.56	8441.12	8598.78
286.55	1818.38	1908.71	1612.25	1908.71	285.82	3975.92	4087.13	3749.69	3973.25	3863.57	286.4	5646.71	5584.66	5316.27	5355.77	5523.11	5338.32	287.03	7113.17	7062.43	6758.26	6812.3	6829.2	6937.44	287.25	8559.54	8750.91	8382.12	8455.89	8453.9	8605.35
286.45	1972.33	1963.39	1610.67	1963.39	285.72	4330.46	4120.43	3745.93	4026.47	3839.88	286.3	5513.54	5589.54	5312.66	5368.05	5515.27	5331.55	286.93	7079.54	7050.04	6755.54	6815.37	6839.54	6906.22	287.15	8758.42	8777.54	8380.5	8460.11	8472.85	8605.59
286.35	2038.92	2024.52	1607.9	2024.52	285.62	4085.25	4159.55	3736.2	4082.99	3812.77	286.2	5574.42	5591.95	5310.47	5386.57	5499.53	5326.79	286.83	7005.08	7043.43	6753.07	6819.84	6852.18	6877.55	287.05	8680.88	8797.78	8377.07	8463.23	8493.74	8594.95
286.25	2132.62	2092.63	1604.59	2092.63	285.52	4244.42	4213.61	3730.4	4151.72	3792.3	286.1	5591.54	5593.83	5307.59	5410	5477.2	5321.81	286.73	6992.75	7044.28	6751.14	6826.3	6866.77	6853.49	286.95	8656.67	8815.24	8374.31	8467.87	8518.42	8577.55
286.15	2236	2167.04	1600.53	2167.04	285.42	4334.67	4273.98	3721.85	4224.08	3771.75	286	5675.92	5599.94	5304.49	5439.41	5452.53	5316.97	286.63	7097.33	7050.98	6749.29	6834.6	6881.26	6833.7	286.85	8844.33	8831.2	8371.74	8473.71	8545.21	8555.76
286.05	2118.54	2246.85	1595.66	2246.85	285.32	4417.83	4338.67	3711.66	4298.35	3751.98	285.9	5642.08	5612.55	5300.43	5474.4	5427.55	5311.47	286.53	7073.58	7059.74	6746.63	6844.23	6892.06	6816.73	286.75	8888.08	8844.89	8367.44	8479.02	8570.23	8530.52
285.95	2259.17	2332.5	1591.64	2332.5	285.22	4488.29	4403.54	3699.92	4370.71	3732.75	285.8	5637.83	5634.34	5296.7	5516.2	5405.02	5306.52	286.43	7022.92	7068.07	6744.13	6856.54	6896.93	6802.87	286.65	8863.12	8857.31	8362.71	8485.33	8592.11	8505.29
285.85	2507.17	2420.42	1586.52	2420.42	285.12	4403.96	4463.58	3686.81	4436.52	3713.87	285.7	5650.17	5664.88	5292.97	5563.91	5385.15	5301.76	286.33	7018.75	7073.79	6742	6872.16	6893.95	6791.69	286.55	9032.92	8867.34	8358.16	8493.53	8608.18	8481.94
285.75	2341.29	2507.68	1579.45	2507.68	285.02	4583.12	4515.45	3674.88	4492.8	3697.54	285.6	5873.33	5702.79	5289.07	5616.26	5367.7	5296.98	286.23	7213.71	7076.72	6739.89	6891.15	6883.01	6782.32	286.45	8856.88	8870.84	8352.02	8502.21	8613.43	8459.24
285.65	2471	2595	1573.61	2595	284.92	4363.12	4548.7	3659.78	4529.42	3679.06	285.5	5799.29	5743.73	5282.69	5669.2	5350.07	5289.84	286.13	7160.5	7077.82	6736.27	6912.41	6865.1	6772.84	286.35	8840.54	8869.26	8347.43	8514.9	8608.84	8440.38
285.55	2729.67	2677.31	1566.72	2677.31	284.82	4484.08	4564.54	3648.08	4547.85	3664.77	285.4	5900.96	5788.25	5277.05	5723.68	5335.13	5283.53	286.03	7055.12	7082.2	6733.02	6938.14	6845.3	6764.8	286.25	8782.79	8861.47	8342.95	8530.64	8592.98	8423.76
285.45	2772.25	2750.51	1557.79	2750.51	284.72	4607.67	4553.76	3634.18	4539.12	3648.83	285.3	5714.46	5831.35	5270.23	5775.04	5320.62	5276.15	285.93	7223.5	7092.78	6730.56	6969.01	6826.5	6758.39	286.15	8921.17	8850.28	8338.95	8550.33	8568.35	8409.5
285.35	2778.5	2813.05	1548.47	2813.05	284.62	4430.12	4515.54	3617.99	4502.52	3631.01	285.2	5946.58	5872.85	5265.38	5823.43	5309.38	5270.8	285.83	7093.58	7108.8	6726.79	7003.03	6808.01	6751.34	286.05	8867.71	8837.49	8333.66	8572.81	8536.45	8395.55
285.25	2709.62	2861.99	1539.03	2861.99	284.52	4370.67	4457.06	3604.49	4445.37	3616.18	285.1	5784.21	5904.97	5257.94	5861.32	5296.61	5262.91	285.73	7229.29	7132.81	6723.99	7042.42	6792.58	6745.79	285.95	8900.83	8828.5	8328.8	8600.44	8502.28	8383.38
285.15	2963.88	2894.99	1530.04	2894.99	284.42	4319.04	4380.93	3591.75	4370.35	3602.33	285	5858.88	5929.01	5252.19	5890.23	5286.38	5256.78	285.63	7226.54	7162.44	6720.13	7084.91	6778.19	6739.6	285.85	8878.88	8825.64	8323.6	8633.14	8467.73	8371.97
285.05	2800.54	2907.28	1519.04	2907.28	284.32	4287.29	4292.57	3579.65	4282.93	3589.29	284.9	5955	5940.02	5245.56	5905.36	5275.97	5249.8	285.53	7220.33	7197.87	6716.26	7131	6765.64	6733.74	285.75	8890.12	8831.81	8318.55	8672.05	8435.22	8361.64
284.95	2899.21	2900.71	1509.2	2900.71	284.22	4336.42	4197.34	3567.88	4188.52	3576.7	284.8	6050.88	5936.16	5237.81	5905.04	5265.01	5241.75	285.43	7268.17	7237.92	6712.4	7179.86	6754.67	6728.19	285.65	8893.88	8848.33	8313.36	8717.42	8405.7	8351.93
284.85	2967.79	2873.09	1498.53	2873.09	284.12	4151.75	4099	3555.1	4090.9	3563.21	284.7	5949.08	5916.83	5228.93	5888.74	5253.37	5232.59	285.33	7269.58	7280.59	6708.15	7229.84	6744.59	6722.47	285.55	8908.83	8876.06	8308.08	8769.59	8379.86	8342.77
284.75	2755.17	2825.63	1487.25	2825.63	284.02	4094.42	4005.7	3545.18	3998.22	3552.66	284.6	5822.42	5884.59	5221.07	5859.12	5243.14	5224.47	285.23	7336.12	7324.23	6703.86	7279.55	6735.5	6716.9	285.45	9081.08	8914.68	8302.62	8828.23	8357.74	8333.95
284.65	3092.88	2762.5	1477.52	2762.5	283.92	4114.79	3918.66	3536.05	3911.74	3542.97	284.5	5702.12	5841.09	5214.5	5817.9	5234.51	5217.68	285.13	7414.12	7365.91	6699.03	7326.33	6726.69	6710.95	285.35	8993.71	8961.39	8295.54	8890.86	8337.64	8323.96
284.55	2747.79	2682.23	1465.12	2682.23	283.82	3850.08	3838.82	3526.42	3832.39	3532.85	284.4	5739.62	5788.45	5209.17	5767.24	5227.4	5212.15	285.03	7479.62	7402.64	6693.56	7367.35	6717.91	6704.5	285.25	9113	9015.51	8289.19	8957.37	8321.45	8315.08
284.45	2583.17	2593.22	1455.27	2593.22	283.72	3724	3772.24	3521.04	3766.26	3527.02	284.3	5613.42	5727.65	5203.38	5708.19	5220.04	5206.17	284.93	7410.29	7431.31	6687.55	7399.66	6709.13	6697.63	285.15	9094.88	9070.28	8281.7	9021.6	8306.72	8305.36
284.35	2587.46	2497.28	1446.62	2497.28	283.62	3779.92	3717.15	3517.67	3711.57	3523.24	284.2	5726.21	5663.46	5198.9	5645.55	5214.19	5201.53	284.83	7573.29	7449.8	6682.03	7421.27	6701.26	6691.33	285.05	9138.79	9120.02	8274.31	9078.53	8294.09	8296.01
284.25	2421.96	2396.31	1437.86	2396.31	283.52	3638.25	3670.3	3513.3	3665.1	3518.51	284.1	5654.92	5596.21	5193.14	5579.67	5207.21	5195.61	284.73	7387.67	7453.77	6675.22	7427.93	6692.45	6683.83	284.95	9164.75	9155.94	8266.45	9119.93	8282.49	8286.41
284.15	2300.08	2294.52	1430.31	2294.52	283.42	3581.08	3634.25	3511.23	3629.37	3516.11	284	5601.17	5530.62	5188.1	5515.3	5201.08	5190.43	284.63	7383.04	7444.49	6669.77	7420.96	6685.29	6677.77	284.85	9196	9170.48	8258.28	9138.69	8271.65	8276.7
284.05	2259.92	2194.14	1423.63	2194.14	283.32	3576.58	3606.54	3510.07	3601.96	3514.64	283.9	5485.62	5468.77	5183.59	5454.54	5195.61	5185.79	284.53	7363.12	7420.65	6664.32	7399.15	6678.36	6671.77	284.75	9328.25	9158.62	8249.75	9130.16	8261.17	8266.81
283.95	2096.38	2096.78	1417.21	2096.78	283.22	3529.83	3585.12	3508.96	3580.82	3513.27	283.8	5385.38	5413.03	5180.29	5399.79	5191.45	5182.37	284.43	7495.88	7383.94	6658.98	7364.22	6671.74	6665.93	284.65	9039.54	9119.21	8239.95	9093.42	8249.91	8255.77
283.85	1898.5	2005.11	1412	2005.11	283.12	3532.67	3569.5	3508.61	3565.45	3512.67	283.7	5477.29	5364.4	5178.05	5352.03	5188.44	5180.02	284.33	7371.96	7335.77	6652.58	7317.62	6664.23	6659.09	284.55	9026.33	9060.43	8232.68	9036.87	8241.51	8247.4
283.75	1831.38	1920.8	1408.26	1920.8	283.02	3463.88	3557.76	3508.21	3553.93	3512.04	283.6	5361.38	5321.28	5174.78	5309.71	5184.47	5176.65	284.23	7327.08	7281.15	6647.08	7264.38	6657.75	6653.18	284.45	8822.88	8987.01	8225.46	8965.35	8233.4	8239.19
283.65	1706.5	1843.81	1405.02	1843.81	282.92	3524.38	3550.13	3508.95	3546.51	3512.57	283.5	5427.38	5286	5172.74	5275.16	5181.8	5174.52	284.13	7090.92	7222.42	6641.88	7206.89	6651.69	6647.61	284.35	8821.08	8908.21	8220.03	8888.19	8227.23	8232.86
283.55	1679.04	1775.14	1402.7	1775.14	282.82	3546.5	3543.69	3508.69	3540.27	3512.12	283.4	5244.83	5256.25	5169.96	5246.06	5178.45	5171.65	284.03	7055.29	7163.67	6638.45	7149.23	6647.49	6643.84	284.25	8758.58	8828.45	8214.57	8809.87	8221.13	8226.58
283.45	1732.25	1714.31	1400.58	1714.31	282.72	3727.92	3538.45	3508.06	3535.21	3511.31	283.3	5242.04	5234.11	5169.14	5224.52	5177.11	5170.76	283.93	7020.12	7105.45	6635.26	7092.01	6643.62	6640.35	284.15	8625.58	8752.51	8209.62	8735.21	8215.64	8220.89
283.35	1648.71	1660.57	1398.03	1660.57	282.62	3414.33	3531.3	3504.41	3528.22	3507.49	283.2	5376.92	5216.88	5168.35	5207.85	5175.84	5169.88	283.83	7012.75	7049.36	6632.32	7036.81	6640.07	6637.12	284.05	8766	8683.45	8205.84	8667.31	8211.39	8216.43
283.25	1569.04	1614.68	1396.11	1614.68	282.52	3511.88	3530.09	3505.91	3527.16	3508.83	283.1	5232.71	5202.23	5166.07	5193.7	5173.13	5167.54	283.73	6922.96	6996.37	6629.41	6984.62	6636.62	6633.95	283.95	8629.79	8619.89	8200.75	8604.79	8205.87	8210.73
283.15	1519.5	1576.11	1394.78	1576.11	282.42	3484.71	3527.82	3505.81	3525.03	3508.59	283	5183.17	5192.4	5165.34	5184.33	5172.01	5166.74	283.63	6918.67	6947.84	6627.17	6936.82	6633.89	6631.47	283.85	8477.92	8564.49	8196.85	8550.33	8201.6	8206.26
283.05	1520.92	1544.03	1393.83	1544.03	282.32	3485.92	3526.39	3506.16	3523.73	3508.81	282.9	5100	5185.63	5165.15	5177.99	5171.44	5166.49	283.53	6814.58	6903.61	6624.94	6893.26	6631.22	6629.02	283.75	8456.54	8517.13	8194.29	8503.82	8198.71	8203.18
282.95	1425.71	1517.35	1392.85	1517.35	282.22	3482.71	3525.21	3506.49	3522.68	3509.03	282.8	4977.88	5181.69	5165.86	5174.44	5171.82	5167.14	283.43	6736.83	6864.66	6623.49	6854.91	6629.36	6627.36	283.65	8419.5	8476.06	8191.91	8463.53	8196.02	8200.32
282.85	1523.08	1496.09	1392.6	1496.09	282.12	3495.71	3524.3	3506.89	3521.88	3509.31	282.7	5251.5	5180.49	5167.91	5173.6	5173.56	5169.14	283.33	6777.33	6830.8	6622.62	6821.6	6628.13	6626.31	283.55	8400.58	8440.79	8189.84	8428.97	8193.68	8197.81
282.75	1450.46	1478.1	1391.6	1478.1	282.02	3519.83	3523.34	3507.08	3521.03	3509.39	282.6	5104.75	5177.32	5167	5170.77	5172.36	5168.18	283.23	6802.21	6800.98	6621.44	6792.3	6626.62	6624.95	283.45	8482.33	8410.46	8187.92	8399.29	8191.52	8195.49
282.65	1581	1464.01	1391.14	1464.01	281.92	3577.38	3522.1	3506.86	3519.89	3509.07	282.5	5114.08	5176.44	5167.68	5170.21	5172.78	5168.81	283.13	6684.83	6775.04	6620.06	6766.82	6624.94	6623.4	283.35	8286.71	8383.49	8185.24	8372.92	8188.62	8192.43
282.55	1493.33	1451.68	1389.69	1451.68	281.82	3424.25	3520	3505.69	3517.88	3507.81	282.4	5136.17	5175.94	5168.26	5169.99	5173.12	5169.35	283.03	6740.29	6753.7	6619.57	6745.91	6624.16	6622.76	283.25	8384.04	8361.79	8184.32	8351.78	8187.49	8191.16
282.45	1453.67	1442.25	1388.89	1442.25	281.72	3589.42	3520.51	3507.05	3518.48	3509.07	282.3	5013.29	5175.52	5168.61	5169.84	5173.24	5169.66	282.93	6736.5	6735.25	6618.64	6727.86	6622.99	6621.69	283.15	8366.75	8342.18	8182.51	8332.69	8185.49	8189.02
282.35	1425.79	1434.9	1388.39	1434.9	281.62	3540.58	3518.37	3505.68	3516.43	3507.62	282.2	5223.75	5176.65	5170.31	5171.23	5174.72	5171.32	282.83	6624.71	6719.71	6617.74	6712.69	6621.85	6620.66	283.05	8319.21	8325.22	8180.83	8316.2	8183.65	8187.04
282.25	1433.33	1429.16	1388.11	1429.16	281.52	3507.04	3517.09	3505.09	3515.22	3506.96	282.1	5108.79	5175.63	5169.73	5170.45	5173.94	5170.69	282.73	6743.83	6707.49	6617.69	6700.81	6621.58	6620.48	282.95	8199.58	8310.77	8179.57	8302.19	8182.23	8185.5
282.15	1426.67	1424.46	1387.76	1424.46	281.42	3505.25	3516.41	3505.06	3514.62	3506.86	282	5124.5	5175.95	5170.39	5170.99	5174.42	5171.32	282.63	6781.25	6696.44	6616.72	6690.07	6620.42	6619.4	282.85	8282.83	8299.15	8179.39	8290.97	8181.9	8185.05
282.05	1636.33	1420.65	1387.46	1420.65	281.32	3487.96	3515.82	3505.06	3514.09	3506.78	281.9	5172.71	5176.16	5170.89	5171.41	5174.74	5171.79	282.53	6708.96	6686.81	6615.47	6680.74	6618.98	6618.03	282.75	8322.08	8288.22	8178.45	8280.42	8180.83	8183.87
281.95	1422.75	1415.88	1385.55	1415.88	281.22	3592.58	3515.55	3505.34	3513.89	3507	281.8	5138.5	5175.89	5170.87	5171.33	5174.56	5171.74	282.43	6798.83	6679.13	6614.75	6673.33	6618.09	6617.21	282.65	8243.29	8278.15	8177.14	8270.71	8179.4	8182.33
281.85	1494.88	1413.22	1385.27	1413.22	281.12	3486.62	3513.59	3503.89	3511.99	3505.49	281.7	5157.25	5176.02	5171.23	5171.65	5174.76	5172.06	282.33	6591.79	6671.89	6613.35	6666.35	6616.52	6615.71	282.55	8198.46	8269.82	8176.54	8262.7	8178.69	8181.51
281.75	1332.42	1410.39	1384.42	1410.39	281.02	3462.92	3513.41	3504.18	3511.87	3505.72	281.6	5124.29	5175.97	5171.38	5171.77	5174.77	5172.19	282.23	6686.42	6667.14	6613.51	6661.84	6616.54	6615.78	282.45	8245.08	8262.76	8176.34	8255.95	8178.39	8181.11
281.65	1429.5	1409.09	1384.82	1409.09	280.92	3695.46	3513.66	3504.87	3512.17	3506.35	281.5	5142.17	5176.3	5171.89	5172.26	5175.15	5172.68	282.13	6627.58	6662.39	6612.95	6657.31	6615.85	6615.14	282.35	8158.71	8256.01	8175.72	8249.49	8177.66	8180.29
281.55	1410.92	1407.27	1384.48	1407.27	280.82	3690	3510.08	3501.7	3508.65	3503.13	281.4	5144.04	5176.45	5172.22	5172.56	5175.35	5172.98	282.03	6805.17	6658.67	6612.84	6653.8	6615.6	6614.94	282.25	8164.88	8250.67	8175.87	8244.42	8177.73	8180.27
281.45	1489.75	1405.76	1384.28	1405.76	280.72	3685	3506.57	3498.57	3505.19	3499.95	281.3	5231.33	5176.59	5172.52	5172.85	5175.53	5173.26	281.93	6724.79	6654.06	6611.37	6649.39	6614.01	6613.4	282.15	8256.17	8245.83	8175.97	8239.83	8177.74	8180.2
281.35	1468.04	1403.79	1383.47	1403.79	280.62	3662.08	3503.12	3495.47	3501.78	3496.8	281.2	5325.04	5175.8	5171.88	5172.19	5174.78	5172.59	281.83	6755.33	6650.42	6610.5	6645.94	6613.03	6612.46	282.05	8138.46	8240.63	8175.24	8234.87	8176.93	8179.31
281.25	1350.17	1402.08	1382.82	1402.08	280.52	3639	3500.01	3492.7	3498.72	3493.99	281.1	5152.12	5173.98	5170.21	5170.5	5173	5170.9	281.73	6767.67	6646.85	6609.4	6642.54	6611.82	6611.28	281.95	8250.33	8236.91	8175.58	8231.38	8177.19	8179.49
281.15	1342.54	1401.37	1383.07	1401.37	280.42	3588.71	3497.27	3490.26	3496.02	3491.51	281	5133.12	5174.04	5170.41	5170.68	5173.1	5171.07	281.63	6695.96	6643.43	6608.19	6639.29	6610.51	6610.01	281.85	8273.5	8232.54	8174.9	8227.22	8176.45	8178.67
281.05	1358	1400.8	1383.38	1400.8	280.32	3488.62	3495.34	3488.62	3494.14	3489.84	280.9	5111.58	5174.32	5170.81	5171.08	5173.41	5171.46	281.53	6670.79	6640.76	6607.52	6636.77	6609.75	6609.27	281.75	8188.38	8228.27	8174	8223.16	8175.48	8177.64
280.95	1420.25	1400.18	1383.57	1400.18	--	--	--	--	--	--	280.8	5135.79	5174.84	5171.46	5171.71	5173.96	5172.09	281.43	6732.46	6638.46	6607.03	6634.62	6609.18	6608.73	281.65	8269.75	8225.06	8173.87	8220.13	8175.29	8177.38
280.85	1455.25	1399.14	1383.29	1399.14	--	--	--	--	--	--	280.7	5121.83	5175.11	5171.85	5172.09	5174.27	5172.46	281.33	6695.83	6635.83	6606.07	6632.13	6608.14	6607.71	281.55	8248.79	8221.36	8173	8216.61	8174.36	8176.39
280.75	1391.21	1397.89	1382.74	1397.89	--	--	--	--	--	--	280.6	5193.5	5175.55	5172.4	5172.62	5174.73	5172.99	281.23	6672.92	6633.62	6605.39	6630.05	6607.37	6606.98	281.45	8174.92	8218.07	8172.31	8213.49	8173.62	8175.58
280.65	1410.25	1397.17	1382.68	1397.17	--	--	--	--	--	--	280.5	5395.62	5175.22	5172.17	5172.38	5174.42	5172.74	281.13	6530.96	6631.69	6604.87	6628.24	6606.78	6606.41	281.35	8163.38	8215.65	8172.29	8211.23	8173.55	8175.45
280.55	1496	1396.34	1382.46	1396.34	--	--	--	--	--	--	280.4	5246.25	5172.67	5169.73	5169.93	5171.91	5170.28	281.03	6658	6630.94	6605.44	6627.62	6607.28	6606.92	281.25	8157.29	8213.51	8172.37	8209.25	8173.58	8175.42
280.45	1400.08	1394.89	1381.59	1394.89	--	--	--	--	--	--	280.3	5182.38	5171.74	5168.89	5169.09	5171	5169.43	280.93	6655	6629.33	6605.03	6626.11	6606.81	6606.48	281.15	8214.96	8211.6	8172.51	8207.48	8173.67	8175.46
280.35	1444.96	1394.21	1381.45	1394.21	--	--	--	--	--	--	280.2	5176.12	5171.51	5168.74	5168.93	5170.79	5169.27	280.83	6690.96	6627.82	6604.65	6624.71	6606.36	6606.05	281.05	8223.75	8209.31	8172.12	8205.33	8173.24	8174.98
280.25	1393.92	1393.21	1380.96	1393.21	--	--	--	--	--	--	280.1	5241.04	5171.34	5168.66	5168.85	5170.64	5169.18	280.73	6678.79	6626.11	6603.99	6623.1	6605.65	6605.35	280.95	8217.75	8207.08	8171.65	8203.22	8172.73	8174.42
280.15	1435.83	1392.63	1380.86	1392.63	--	--	--	--	--	--	280	5256.04	5170.47	5167.87	5168.05	5169.79	5168.37	280.63	6659.42	6624.55	6603.42	6621.64	6605.02	6604.74	280.85	8184.79	8205.02	8171.23	8201.29	8172.28	8173.92
280.05	1311.04	1391.75	1380.44	1391.75	--	--	--	--	--	--	279.9	5203.79	5169.43	5166.91	5167.08	5168.77	5167.4	280.53	6807.12	6623.21	6602.99	6620.39	6604.53	6604.27	280.75	8180.42	8203.36	8171.11	8199.75	8172.12	8173.71
279.95	1462.08	1391.86	1380.97	1391.86	--	--	--	--	--	--	279.8	5227.33	5168.95	5166.51	5166.67	5168.31	5166.98	280.43	6601.62	6620.79	6601.43	6618.06	6602.92	6602.67	280.65	8286.58	8201.85	8171.02	8198.35	8172	8173.55
279.85	1450.04	1390.83	1380.35	1390.83	--	--	--	--	--	--	279.7	5187.5	5168.21	5165.84	5166	5167.6	5166.3	280.33	6701.75	6619.98	6601.43	6617.33	6602.87	6602.64	280.55	8245.71	8199.46	8169.97	8196.07	8170.91	8172.42
279.75	1318.21	1389.91	1379.82	1389.91							279.6	5148.92	5167.91	5165.6	5165.76	5167.31	5166.05	280.23	6641	6618.46	6600.66	6615.89	6602.06	6601.84	280.45	8183.58	8197.52	8169.28	8194.23	8170.19	8171.66
279.65	1393	1390.03	1380.29	1390.03							279.5	5180.62	5168.02	5165.79	5165.93	5167.44	5166.23	280.13	6781.75	6617.44	6600.35	6614.95	6601.71	6601.49	280.35	8264.62	8196.22	8169.15	8193.03	8170.03	8171.47
279.55	1550.21	1389.59	1380.19	1389.59							279.4	5165.62	5167.8	5165.62	5165.76	5167.23	5166.05	280.03	6740.71	6615.38	6598.97	6612.96	6600.28	6600.08	280.25	8235	8194.25	8168.29	8191.15	8169.14	8170.53
279.45	1389.46	1387.95	1378.89	1387.95							--	--	--	--	--	--	--	279.93	6659.83	6613.67	6597.89	6611.32	6599.16	6598.96	280.15	8214.88	8192.61	8167.68	8189.6	8168.51	8169.86
279.35	1428.04	1387.57	1378.81	1387.57							--	--	--	--	--	--	--	279.83	6728.08	6612.6	6597.41	6610.32	6598.65	6598.46	280.05	8214.75	8191.2	8167.25	8188.28	8168.05	8169.37
279.25	1514.08	1386.89	1378.43	1386.89							--	--	--	--	--	--	--	279.73	6769.04	6611.04	6596.41	6608.82	6597.61	6597.44	279.95	8274.08	8189.85	8166.82	8187.01	8167.6	8168.88
279.15	1440.96	1385.57	1377.39	1385.57							--	--	--	--	--	--	--	279.63	6742.67	6609.19	6595.09	6607.03	6596.26	6596.09	279.85	8293.42	8188.01	8165.84	8185.25	8166.6	8167.85
279.05	1356.54	1384.82	1376.9	1384.82														279.53	6652	6607.56	6593.97	6605.46	6595.09	6594.94	279.75	8352.54	8186.03	8164.68	8183.34	8165.41	8166.64
278.95	1323.46	1384.72	1377.06	1384.72														279.43	6656.33	6606.64	6593.52	6604.59	6594.62	6594.47	279.65	8197.83	8183.55	8162.98	8180.94	8163.69	8164.88
278.85	1286.25	1384.89	1377.47	1384.89														279.33	6593.04	6605.7	6593.04	6603.72	6594.11	6593.97	279.55	8335.29	8182.5	8162.66	8179.95	8163.35	8164.51
278.75	1378.17	1385.36	1378.17	1385.36																					279.45	8308.5	8180.24	8161.09	8177.76	8161.76	8162.9
																									279.35	8400.83	8178.24	8159.75	8175.82	8160.4	8161.51
																									279.25	8222.92	8175.42	8157.56	8173.07	8158.19	8159.28
																									279.15	8315.42	8174.23	8156.96	8171.94	8157.58	8158.64
																									279.05	8327.79	8172.23	8155.52	8169.99	8156.12	8157.16
																									278.95	8387.38	8170.12	8153.96	8167.95	8154.54	8155.55
																									278.85	8151.83	8167.49	8151.83	8165.36	8152.4	8153.39

## Sheet: Extended Data Fig. 1e
2 theta (degree)	0%Cu-TiO2	0.5%Cu-TiO2	1%Cu-TiO2	2%Cu-TiO2	5%Cu-TiO2
10	300	66.6667	253.334	383.333	226.666
10.02	283.333	166.667	253.334	216.667	280
10.04	316.667	133.333	280	216.667	253.334
10.06	366.667	150	333.334	83.3333	333.334
10.08	383.333	150	173.334	300	186.666
10.1	250	166.667	213.334	250	213.334
10.12	200	100	186.666	283.333	200
10.14	316.667	133.333	346.666	316.667	186.666
10.16	283.333	133.333	226.666	266.667	160
10.18	266.667	183.333	226.666	283.333	333.334
10.2	300	183.333	186.666	266.667	293.334
10.22	233.333	16.6667	173.334	350	226.666
10.24	166.667	166.667	160	266.667	160
10.26	266.667	266.667	200	200	213.334
10.28	283.333	66.6667	133.334	233.333	306.666
10.3	283.333	66.6667	240	316.667	266.666
10.32	233.333	133.333	173.334	233.333	240
10.34	283.333	216.667	280	366.667	213.334
10.36	216.667	183.333	173.334	233.333	226.666
10.38	350	133.333	186.666	216.667	200
10.4	266.667	166.667	160	400	266.666
10.42	316.667	150	213.334	150	253.334
10.44	216.667	150	320	200	226.666
10.46	216.667	166.667	240	366.667	253.334
10.48	283.333	150	266.666	300	226.666
10.5	150	100	306.666	250	293.334
10.52	316.667	183.333	320	250	280
10.54	250	150	266.666	233.333	200
10.56	233.333	150	226.666	333.333	320
10.58	250	66.6667	293.334	216.667	226.666
10.6	250	183.333	266.666	316.667	146.666
10.62	266.667	150	160	166.667	293.334
10.64	266.667	266.667	200	283.333	413.334
10.66	166.667	133.333	186.666	266.667	186.666
10.68	200	216.667	413.334	216.667	240
10.7	200	50	213.334	216.667	240
10.72	200	116.667	200	300	360
10.74	133.333	116.667	213.334	266.667	293.334
10.76	333.333	200	160	250	226.666
10.78	283.333	133.333	226.666	200	200
10.8	250	133.333	266.666	233.333	200
10.82	283.333	133.333	226.666	383.333	266.666
10.84	333.333	200	240	316.667	293.334
10.86	233.333	200	306.666	266.667	293.334
10.88	283.333	300	186.666	266.667	226.666
10.9	250	200	280	216.667	213.334
10.92	266.667	116.667	266.666	283.333	280
10.94	350	150	213.334	266.667	120
10.96	166.667	216.667	226.666	300	213.334
10.98	333.333	83.3333	226.666	266.667	200
11	300	166.667	266.666	366.667	266.666
11.02	250	66.6667	280	333.333	226.666
11.04	183.333	133.333	373.334	283.333	213.334
11.06	183.333	250	266.666	300	253.334
11.08	216.667	183.333	266.666	250	213.334
11.1	216.667	133.333	160	233.333	240
11.12	166.667	200	213.334	350	200
11.14	283.333	166.667	253.334	233.333	280
11.16	316.667	216.667	266.666	266.667	293.334
11.18	233.333	183.333	200	366.667	253.334
11.2	333.333	116.667	200	183.333	280
11.22	250	166.667	266.666	183.333	226.666
11.24	233.333	166.667	293.334	250	306.666
11.26	300	283.333	173.334	216.667	293.334
11.28	216.667	216.667	253.334	366.667	213.334
11.3	233.333	266.667	280	250	146.666
11.32	283.333	283.333	253.334	283.333	306.666
11.34	216.667	266.667	226.666	333.333	386.666
11.36	216.667	200	213.334	250	280
11.38	283.333	233.333	240	200	240
11.4	316.667	150	200	316.667	306.666
11.42	183.333	166.667	253.334	283.333	280
11.44	316.667	200	240	333.333	253.334
11.46	333.333	133.333	253.334	333.333	253.334
11.48	233.333	183.333	226.666	300	200
11.5	300	100	306.666	300	213.334
11.52	266.667	183.333	240	333.333	373.334
11.54	316.667	166.667	200	300	213.334
11.56	350	200	293.334	250	266.666
11.58	250	266.667	186.666	200	213.334
11.6	350	250	293.334	283.333	293.334
11.62	266.667	216.667	293.334	366.667	306.666
11.64	400	150	373.334	316.667	360
11.66	333.333	216.667	400	350	333.334
11.68	350	216.667	253.334	366.667	186.666
11.7	316.667	216.667	200	266.667	333.334
11.72	300	150	266.666	250	280
11.74	300	133.333	226.666	233.333	293.334
11.76	200	116.667	213.334	316.667	346.666
11.78	216.667	166.667	253.334	350	226.666
11.8	316.667	150	213.334	383.333	293.334
11.82	333.333	150	240	300	346.666
11.84	233.333	133.333	306.666	266.667	280
11.86	266.667	250	333.334	333.333	306.666
11.88	250	250	320	266.667	346.666
11.9	366.667	150	226.666	300	346.666
11.92	283.333	300	293.334	233.333	333.334
11.94	300	166.667	253.334	283.333	266.666
11.96	316.667	233.333	266.666	250	360
11.98	233.333	200	293.334	366.667	226.666
12	266.667	233.333	213.334	383.333	333.334
12.02	216.667	233.333	173.334	333.333	293.334
12.04	200	233.333	253.334	333.333	253.334
12.06	200	183.333	320	400	240
12.08	233.333	183.333	226.666	416.667	253.334
12.1	333.333	316.667	240	383.333	253.334
12.12	383.333	233.333	373.334	300	333.334
12.14	250	200	413.334	316.667	306.666
12.16	300	150	186.666	350	280
12.18	366.667	233.333	226.666	283.333	306.666
12.2	433.333	133.333	280	350	320
12.22	300	283.333	320	316.667	360
12.24	316.667	266.667	346.666	250	253.334
12.26	433.333	200	320	266.667	240
12.28	383.333	233.333	293.334	200	266.666
12.3	283.333	233.333	280	316.667	480
12.32	366.667	266.667	333.334	400	280
12.34	150	150	293.334	450	373.334
12.36	350	166.667	306.666	366.667	293.334
12.38	266.667	216.667	293.334	266.667	293.334
12.4	166.667	233.333	280	283.333	333.334
12.42	166.667	233.333	213.334	300	293.334
12.44	250	183.333	186.666	216.667	240
12.46	233.333	216.667	146.666	300	346.666
12.48	350	166.667	240	450	293.334
12.5	350	150	240	300	280
12.52	233.333	166.667	186.666	283.333	173.334
12.54	266.667	266.667	226.666	416.667	253.334
12.56	316.667	250	280	300	360
12.58	366.667	216.667	213.334	333.333	360
12.6	233.333	200	266.666	500	306.666
12.62	366.667	233.333	293.334	316.667	306.666
12.64	383.333	183.333	253.334	383.333	280
12.66	300	133.333	186.666	433.333	360
12.68	266.667	166.667	280	350	386.666
12.7	233.333	166.667	266.666	533.333	226.666
12.72	250	233.333	280	433.333	293.334
12.74	366.667	100	346.666	383.333	306.666
12.76	250	200	320	300	346.666
12.78	366.667	216.667	360	283.333	360
12.8	183.333	250	280	233.333	360
12.82	316.667	283.333	266.666	300	293.334
12.84	450	150	306.666	366.667	253.334
12.86	333.333	166.667	360	350	240
12.88	366.667	250	226.666	316.667	333.334
12.9	283.333	133.333	306.666	366.667	293.334
12.92	283.333	183.333	253.334	450	333.334
12.94	283.333	200	306.666	366.667	280
12.96	316.667	250	266.666	433.333	333.334
12.98	316.667	200	306.666	416.667	320
13	366.667	250	293.334	266.667	280
13.02	333.333	233.333	266.666	316.667	293.334
13.04	266.667	300	280	316.667	320
13.06	366.667	283.333	306.666	316.667	266.666
13.08	433.333	216.667	320	283.333	293.334
13.1	400	150	293.334	350	306.666
13.12	333.333	183.333	240	283.333	266.666
13.14	350	200	266.666	383.333	293.334
13.16	283.333	166.667	346.666	266.667	306.666
13.18	333.333	250	306.666	333.333	360
13.2	283.333	283.333	320	350	400
13.22	366.667	250	306.666	366.667	466.666
13.24	383.333	183.333	253.334	366.667	306.666
13.26	333.333	216.667	226.666	316.667	333.334
13.28	283.333	233.333	333.334	350	293.334
13.3	233.333	216.667	213.334	283.333	346.666
13.32	283.333	283.333	280	450	453.334
13.34	283.333	200	320	316.667	320
13.36	350	283.333	266.666	400	333.334
13.38	266.667	316.667	213.334	383.333	253.334
13.4	266.667	216.667	200	466.667	333.334
13.42	366.667	250	253.334	450	440
13.44	366.667	250	346.666	416.667	426.666
13.46	350	166.667	266.666	383.333	440
13.48	316.667	200	280	400	373.334
13.5	416.667	250	346.666	333.333	480
13.52	350	300	280	400	373.334
13.54	216.667	300	240	216.667	373.334
13.56	266.667	266.667	320	300	306.666
13.58	300	250	293.334	316.667	333.334
13.6	316.667	283.333	240	433.333	226.666
13.62	350	283.333	293.334	350	253.334
13.64	316.667	250	280	416.667	320
13.66	350	333.333	266.666	433.333	373.334
13.68	433.333	300	280	416.667	400
13.7	383.333	283.333	306.666	316.667	386.666
13.72	233.333	233.333	280	266.667	253.334
13.74	316.667	200	306.666	283.333	240
13.76	333.333	183.333	320	466.667	333.334
13.78	266.667	200	293.334	333.333	266.666
13.8	383.333	233.333	360	416.667	360
13.82	333.333	150	266.666	450	333.334
13.84	316.667	266.667	253.334	433.333	400
13.86	350	266.667	226.666	350	186.666
13.88	383.333	316.667	413.334	383.333	266.666
13.9	366.667	300	266.666	433.333	400
13.92	283.333	233.333	320	383.333	346.666
13.94	283.333	283.333	333.334	350	466.666
13.96	383.333	233.333	306.666	416.667	413.334
13.98	333.333	266.667	306.666	300	373.334
14	316.667	283.333	293.334	383.333	400
14.02	316.667	316.667	280	366.667	373.334
14.04	366.667	216.667	320	283.333	360
14.06	366.667	300	386.666	400	360
14.08	400	233.333	386.666	400	360
14.1	383.333	233.333	226.666	300	400
14.12	266.667	300	213.334	400	453.334
14.14	450	283.333	266.666	550	306.666
14.16	383.333	250	400	400	320
14.18	266.667	266.667	320	433.333	400
14.2	200	216.667	346.666	483.333	426.666
14.22	300	266.667	440	333.333	280
14.24	316.667	266.667	320	483.333	333.334
14.26	383.333	316.667	293.334	466.667	306.666
14.28	350	266.667	266.666	333.333	266.666
14.3	416.667	283.333	333.334	350	386.666
14.32	433.333	366.667	293.334	466.667	373.334
14.34	366.667	216.667	373.334	300	413.334
14.36	516.667	216.667	373.334	366.667	346.666
14.38	333.333	333.333	386.666	400	373.334
14.4	450	300	293.334	450	466.666
14.42	266.667	283.333	426.666	283.333	360
14.44	316.667	266.667	253.334	383.333	346.666
14.46	333.333	150	466.666	383.333	346.666
14.48	400	200	266.666	350	533.334
14.5	316.667	266.667	240	450	426.666
14.52	250	250	293.334	433.333	266.666
14.54	400	283.333	360	350	386.666
14.56	383.333	233.333	306.666	466.667	253.334
14.58	433.333	266.667	346.666	600	373.334
14.6	350	300	320	450	400
14.62	316.667	466.667	266.666	383.333	346.666
14.64	366.667	350	280	483.333	426.666
14.66	300	400	253.334	433.333	266.666
14.68	350	366.667	226.666	350	306.666
14.7	333.333	400	306.666	400	440
14.72	333.333	283.333	280	400	493.334
14.74	400	450	240	416.667	413.334
14.76	400	350	253.334	316.667	360
14.78	383.333	350	266.666	383.333	293.334
14.8	333.333	283.333	280	266.667	333.334
14.82	316.667	283.333	453.334	366.667	306.666
14.84	300	316.667	386.666	366.667	360
14.86	333.333	233.333	226.666	433.333	453.334
14.88	416.667	366.667	346.666	450	360
14.9	483.333	300	386.666	266.667	386.666
14.92	400	216.667	400	283.333	466.666
14.94	400	216.667	293.334	300	493.334
14.96	450	233.333	320	366.667	466.666
14.98	216.667	250	373.334	250	346.666
15	366.667	333.333	320	350	400
15.02	233.333	316.667	333.334	500	466.666
15.04	250	250	266.666	433.333	293.334
15.06	350	350	226.666	383.333	333.334
15.08	383.333	283.333	333.334	466.667	373.334
15.1	533.333	283.333	373.334	400	333.334
15.12	350	200	306.666	283.333	293.334
15.14	283.333	283.333	453.334	366.667	373.334
15.16	383.333	366.667	280	433.333	413.334
15.18	333.333	200	413.334	416.667	453.334
15.2	366.667	250	386.666	216.667	426.666
15.22	500	300	213.334	433.333	360
15.24	366.667	416.667	293.334	533.333	400
15.26	366.667	250	306.666	366.667	466.666
15.28	366.667	333.333	373.334	383.333	253.334
15.3	300	400	346.666	466.667	373.334
15.32	366.667	250	386.666	450	400
15.34	400	266.667	333.334	366.667	440
15.36	300	250	360	383.333	400
15.38	266.667	300	386.666	483.333	480
15.4	250	250	360	400	453.334
15.42	383.333	333.333	386.666	433.333	400
15.44	483.333	333.333	333.334	466.667	480
15.46	350	433.333	320	466.667	400
15.48	500	383.333	306.666	400	280
15.5	366.667	283.333	293.334	416.667	266.666
15.52	350	333.333	373.334	366.667	453.334
15.54	350	233.333	306.666	333.333	480
15.56	366.667	250	346.666	383.333	413.334
15.58	400	366.667	226.666	566.667	386.666
15.6	300	450	333.334	550	346.666
15.62	383.333	316.667	546.666	433.333	346.666
15.64	350	400	426.666	350	346.666
15.66	316.667	366.667	333.334	383.333	333.334
15.68	433.333	450	253.334	366.667	346.666
15.7	366.667	333.333	293.334	416.667	346.666
15.72	400	283.333	346.666	400	453.334
15.74	350	300	413.334	516.667	480
15.76	333.333	333.333	386.666	400	480
15.78	316.667	300	440	450	440
15.8	266.667	266.667	320	383.333	546.666
15.82	450	283.333	306.666	350	453.334
15.84	333.333	500	373.334	466.667	440
15.86	383.333	366.667	466.666	416.667	346.666
15.88	400	300	386.666	250	346.666
15.9	300	283.333	320	483.333	346.666
15.92	500	283.333	360	650	346.666
15.94	316.667	350	320	566.667	400
15.96	516.667	366.667	440	416.667	506.666
15.98	550	333.333	293.334	400	400
16	283.333	266.667	293.334	316.667	306.666
16.02	416.667	366.667	346.666	433.333	506.666
16.04	433.333	416.667	386.666	483.333	400
16.06	200	416.667	306.666	366.667	440
16.08	450	333.333	320	400	333.334
16.1	333.333	416.667	360	466.667	493.334
16.12	383.333	383.333	386.666	400	413.334
16.14	366.667	416.667	386.666	416.667	373.334
16.16	333.333	383.333	293.334	316.667	400
16.18	450	383.333	266.666	316.667	400
16.2	383.333	333.333	333.334	500	293.334
16.22	283.333	250	360	450	413.334
16.24	433.333	383.333	306.666	483.333	413.334
16.26	533.333	333.333	293.334	550	360
16.28	283.333	283.333	360	516.667	346.666
16.3	416.667	383.333	306.666	383.333	413.334
16.32	366.667	416.667	373.334	333.333	533.334
16.34	333.333	400	386.666	383.333	453.334
16.36	350	300	346.666	383.333	520
16.38	350	250	333.334	466.667	440
16.4	366.667	383.333	266.666	316.667	400
16.42	583.333	300	253.334	516.667	440
16.44	483.333	383.333	293.334	450	346.666
16.46	450	283.333	413.334	416.667	453.334
16.48	433.333	350	426.666	550	426.666
16.5	466.667	350	400	350	573.334
16.52	450	316.667	426.666	416.667	426.666
16.54	350	333.333	360	500	466.666
16.56	450	233.333	346.666	500	533.334
16.58	433.333	250	293.334	533.333	453.334
16.6	450	250	373.334	533.333	400
16.62	350	400	373.334	633.333	400
16.64	433.333	200	333.334	400	333.334
16.66	366.667	200	386.666	350	373.334
16.68	366.667	350	346.666	433.333	506.666
16.7	466.667	300	266.666	466.667	426.666
16.72	316.667	383.333	306.666	483.333	400
16.74	383.333	400	253.334	483.333	373.334
16.76	416.667	283.333	413.334	366.667	400
16.78	300	400	413.334	316.667	440
16.8	366.667	350	400	383.333	440
16.82	383.333	283.333	386.666	466.667	466.666
16.84	350	400	386.666	433.333	546.666
16.86	333.333	283.333	253.334	433.333	453.334
16.88	383.333	316.667	226.666	650	413.334
16.9	550	400	306.666	450	306.666
16.92	583.333	383.333	426.666	433.333	546.666
16.94	383.333	333.333	400	466.667	360
16.96	300	466.667	373.334	483.333	360
16.98	316.667	383.333	320	483.333	506.666
17	500	550	293.334	350	426.666
17.02	450	450	400	316.667	466.666
17.04	416.667	333.333	360	283.333	386.666
17.06	366.667	450	520	416.667	413.334
17.08	433.333	433.333	440	450	373.334
17.1	366.667	333.333	346.666	366.667	400
17.12	416.667	466.667	293.334	433.333	426.666
17.14	416.667	316.667	373.334	616.667	640
17.16	300	433.333	333.334	366.667	493.334
17.18	333.333	400	426.666	650	426.666
17.2	433.333	400	466.666	500	493.334
17.22	416.667	416.667	360	300	400
17.24	366.667	350	333.334	450	453.334
17.26	366.667	366.667	360	266.667	466.666
17.28	333.333	283.333	346.666	400	466.666
17.3	483.333	283.333	440	416.667	480
17.32	550	316.667	360	450	466.666
17.34	516.667	350	360	450	480
17.36	333.333	433.333	400	383.333	413.334
17.38	416.667	350	453.334	600	413.334
17.4	516.667	316.667	506.666	433.333	453.334
17.42	550	400	413.334	500	400
17.44	383.333	533.333	346.666	550	386.666
17.46	283.333	333.333	520	583.333	346.666
17.48	300	400	386.666	500	440
17.5	416.667	350	373.334	600	493.334
17.52	483.333	300	400	333.333	400
17.54	466.667	316.667	320	516.667	386.666
17.56	483.333	383.333	440	500	400
17.58	333.333	316.667	480	383.333	333.334
17.6	533.333	366.667	413.334	366.667	520
17.62	366.667	366.667	466.666	466.667	440
17.64	383.333	283.333	426.666	550	426.666
17.66	583.333	300	426.666	366.667	413.334
17.68	466.667	283.333	400	416.667	386.666
17.7	400	300	453.334	466.667	466.666
17.72	400	250	426.666	466.667	426.666
17.74	450	366.667	373.334	600	413.334
17.76	533.333	466.667	400	516.667	466.666
17.78	433.333	416.667	373.334	600	520
17.8	483.333	366.667	333.334	383.333	413.334
17.82	433.333	333.333	480	516.667	466.666
17.84	366.667	316.667	386.666	466.667	413.334
17.86	366.667	400	413.334	583.333	453.334
17.88	400	283.333	386.666	533.333	400
17.9	366.667	300	306.666	416.667	440
17.92	333.333	250	520	516.667	400
17.94	283.333	383.333	373.334	483.333	360
17.96	383.333	316.667	253.334	583.333	466.666
17.98	416.667	383.333	293.334	533.333	466.666
18	400	383.333	306.666	433.333	666.666
18.02	350	483.333	346.666	533.333	426.666
18.04	400	333.333	386.666	583.333	333.334
18.06	483.333	266.667	426.666	516.667	333.334
18.08	350	416.667	333.334	683.333	360
18.1	400	383.333	320	483.333	413.334
18.12	316.667	400	320	483.333	440
18.14	333.333	400	413.334	366.667	440
18.16	466.667	383.333	360	350	480
18.18	383.333	416.667	426.666	483.333	413.334
18.2	416.667	383.333	440	616.667	426.666
18.22	316.667	366.667	320	650	373.334
18.24	566.667	450	413.334	500	506.666
18.26	466.667	600	440	566.667	560
18.28	383.333	433.333	293.334	383.333	520
18.3	466.667	333.333	373.334	466.667	413.334
18.32	350	233.333	360	466.667	506.666
18.34	483.333	283.333	386.666	250	426.666
18.36	283.333	333.333	306.666	350	533.334
18.38	366.667	416.667	386.666	450	573.334
18.4	416.667	350	400	466.667	400
18.42	383.333	300	400	500	360
18.44	383.333	483.333	440	516.667	426.666
18.46	366.667	266.667	386.666	616.667	360
18.48	600	366.667	373.334	600	493.334
18.5	466.667	383.333	400	550	400
18.52	500	383.333	453.334	616.667	480
18.54	500	316.667	386.666	583.333	346.666
18.56	466.667	366.667	360	483.333	386.666
18.58	550	266.667	440	466.667	440
18.6	583.333	450	293.334	383.333	466.666
18.62	666.667	466.667	320	483.333	440
18.64	533.333	533.333	293.334	566.667	373.334
18.66	433.333	366.667	346.666	416.667	493.334
18.68	483.333	350	440	566.667	493.334
18.7	466.667	466.667	360	433.333	480
18.72	383.333	350	386.666	433.333	533.334
18.74	300	333.333	520	266.667	386.666
18.76	416.667	333.333	440	433.333	586.666
18.78	400	366.667	453.334	450	266.666
18.8	383.333	416.667	413.334	500	546.666
18.82	483.333	433.333	440	550	400
18.84	583.333	516.667	440	500	426.666
18.86	550	433.333	360	533.333	400
18.88	516.667	333.333	320	416.667	546.666
18.9	466.667	250	333.334	450	626.666
18.92	483.333	283.333	280	483.333	453.334
18.94	383.333	316.667	386.666	533.333	546.666
18.96	566.667	366.667	413.334	416.667	480
18.98	416.667	383.333	493.334	583.333	453.334
19	433.333	350	346.666	566.667	466.666
19.02	483.333	433.333	373.334	516.667	480
19.04	416.667	366.667	320	500	453.334
19.06	400	316.667	360	550	506.666
19.08	483.333	316.667	266.666	466.667	653.334
19.1	366.667	550	440	483.333	440
19.12	550	400	413.334	433.333	560
19.14	466.667	383.333	360	450	413.334
19.16	483.333	433.333	520	416.667	493.334
19.18	466.667	400	373.334	516.667	506.666
19.2	516.667	250	373.334	483.333	453.334
19.22	450	333.333	360	366.667	506.666
19.24	516.667	300	493.334	516.667	573.334
19.26	550	483.333	426.666	500	520
19.28	433.333	366.667	426.666	483.333	546.666
19.3	483.333	283.333	453.334	316.667	533.334
19.32	400	383.333	306.666	350	453.334
19.34	633.333	333.333	400	600	560
19.36	600	300	373.334	416.667	506.666
19.38	333.333	333.333	400	383.333	493.334
19.4	383.333	383.333	413.334	466.667	440
19.42	516.667	350	373.334	450	440
19.44	366.667	416.667	226.666	650	413.334
19.46	450	400	373.334	466.667	453.334
19.48	433.333	350	426.666	283.333	493.334
19.5	366.667	333.333	386.666	466.667	506.666
19.52	516.667	366.667	440	750	640
19.54	333.333	500	306.666	500	520
19.56	333.333	383.333	373.334	516.667	560
19.58	566.667	366.667	400	483.333	506.666
19.6	433.333	350	426.666	516.667	546.666
19.62	650	416.667	466.666	650	373.334
19.64	416.667	400	453.334	416.667	413.334
19.66	483.333	383.333	413.334	566.667	426.666
19.68	466.667	500	306.666	450	653.334
19.7	500	400	386.666	566.667	480
19.72	333.333	516.667	426.666	416.667	586.666
19.74	700	400	346.666	500	560
19.76	516.667	350	346.666	400	506.666
19.78	483.333	233.333	453.334	483.333	466.666
19.8	500	283.333	333.334	483.333	386.666
19.82	466.667	366.667	333.334	466.667	386.666
19.84	550	450	333.334	516.667	546.666
19.86	416.667	483.333	386.666	566.667	506.666
19.88	433.333	550	333.334	533.333	533.334
19.9	316.667	466.667	253.334	466.667	466.666
19.92	400	400	400	483.333	386.666
19.94	500	400	306.666	666.667	480
19.96	500	383.333	306.666	600	560
19.98	466.667	366.667	426.666	516.667	600
20	633.333	366.667	386.666	633.333	453.334
20.02	583.333	300	440	550	386.666
20.04	566.667	250	266.666	450	573.334
20.06	566.667	200	333.334	483.333	520
20.08	500	366.667	333.334	450	466.666
20.1	483.333	383.333	506.666	450	480
20.12	566.667	416.667	400	566.667	400
20.14	400	383.333	480	450	533.334
20.16	416.667	433.333	440	416.667	440
20.18	533.333	466.667	413.334	533.333	493.334
20.2	366.667	316.667	373.334	566.667	626.666
20.22	500	333.333	466.666	583.333	506.666
20.24	466.667	316.667	440	500	480
20.26	333.333	450	386.666	666.667	520
20.28	400	466.667	306.666	466.667	506.666
20.3	566.667	533.333	480	383.333	560
20.32	333.333	366.667	333.334	550	560
20.34	466.667	483.333	386.666	516.667	440
20.36	550	516.667	400	516.667	493.334
20.38	350	566.667	333.334	550	493.334
20.4	466.667	400	333.334	366.667	493.334
20.42	583.333	533.333	520	433.333	560
20.44	500	316.667	373.334	416.667	560
20.46	616.667	450	293.334	516.667	600
20.48	566.667	383.333	373.334	566.667	520
20.5	383.333	366.667	373.334	566.667	466.666
20.52	500	266.667	453.334	583.333	493.334
20.54	516.667	300	373.334	516.667	520
20.56	566.667	416.667	346.666	416.667	480
20.58	533.333	433.333	400	533.333	506.666
20.6	600	316.667	373.334	500	573.334
20.62	350	400	346.666	500	653.334
20.64	500	283.333	320	650	480
20.66	483.333	366.667	480	533.333	573.334
20.68	533.333	350	466.666	650	586.666
20.7	583.333	316.667	426.666	566.667	626.666
20.72	666.667	350	373.334	350	506.666
20.74	550	400	373.334	550	373.334
20.76	600	350	426.666	566.667	560
20.78	483.333	316.667	413.334	600	520
20.8	466.667	250	506.666	500	693.334
20.82	566.667	483.333	493.334	466.667	533.334
20.84	466.667	450	400	433.333	413.334
20.86	516.667	483.333	280	733.333	453.334
20.88	516.667	500	293.334	533.333	520
20.9	550	383.333	426.666	450	626.666
20.92	683.333	366.667	306.666	533.333	493.334
20.94	583.333	433.333	440	400	466.666
20.96	500	266.667	440	533.333	506.666
20.98	500	483.333	493.334	416.667	466.666
21	383.333	350	426.666	433.333	426.666
21.02	533.333	516.667	333.334	483.333	440
21.04	466.667	350	453.334	616.667	493.334
21.06	516.667	316.667	360	433.333	600
21.08	566.667	483.333	453.334	500	533.334
21.1	483.333	400	480	650	640
21.12	483.333	400	386.666	500	533.334
21.14	433.333	400	360	533.333	613.334
21.16	600	350	306.666	450	506.666
21.18	516.667	400	306.666	600	520
21.2	383.333	400	480	716.667	613.334
21.22	483.333	450	546.666	666.667	586.666
21.24	283.333	316.667	360	533.333	453.334
21.26	433.333	316.667	466.666	450	426.666
21.28	450	333.333	453.334	466.667	346.666
21.3	383.333	650	373.334	666.667	413.334
21.32	550	366.667	373.334	466.667	453.334
21.34	583.333	383.333	400	650	586.666
21.36	366.667	400	386.666	616.667	560
21.38	466.667	400	400	616.667	640
21.4	450	300	373.334	516.667	640
21.42	466.667	483.333	440	483.333	573.334
21.44	550	383.333	413.334	550	453.334
21.46	500	450	520	516.667	506.666
21.48	483.333	383.333	546.666	416.667	573.334
21.5	450	450	426.666	516.667	480
21.52	333.333	466.667	493.334	450	600
21.54	550	300	426.666	483.333	640
21.56	500	450	400	466.667	546.666
21.58	533.333	366.667	386.666	433.333	600
21.6	333.333	266.667	226.666	550	546.666
21.62	566.667	333.333	346.666	600	480
21.64	500	483.333	493.334	516.667	520
21.66	466.667	266.667	493.334	550	480
21.68	416.667	516.667	346.666	583.333	506.666
21.7	500	316.667	373.334	633.333	533.334
21.72	483.333	350	426.666	383.333	613.334
21.74	500	350	333.334	433.333	573.334
21.76	633.333	266.667	413.334	483.333	466.666
21.78	516.667	366.667	306.666	466.667	426.666
21.8	450	533.333	480	550	560
21.82	583.333	450	400	383.333	426.666
21.84	433.333	366.667	440	600	506.666
21.86	433.333	316.667	400	583.333	600
21.88	450	466.667	440	566.667	440
21.9	433.333	366.667	386.666	516.667	560
21.92	383.333	366.667	293.334	683.333	613.334
21.94	600	450	413.334	550	653.334
21.96	350	333.333	400	650	466.666
21.98	366.667	350	413.334	500	520
22	416.667	516.667	400	483.333	426.666
22.02	566.667	483.333	333.334	616.667	586.666
22.04	633.333	483.333	453.334	766.667	573.334
22.06	466.667	366.667	480	483.333	480
22.08	483.333	366.667	413.334	450	506.666
22.1	533.333	333.333	453.334	600	693.334
22.12	616.667	300	480	516.667	666.666
22.14	433.333	366.667	373.334	416.667	426.666
22.16	400	416.667	346.666	366.667	453.334
22.18	383.333	383.333	360	516.667	546.666
22.2	383.333	533.333	426.666	516.667	573.334
22.22	616.667	450	453.334	566.667	653.334
22.24	533.333	433.333	360	683.333	693.334
22.26	500	416.667	400	650	493.334
22.28	400	433.333	333.334	566.667	560
22.3	483.333	466.667	480	600	586.666
22.32	550	583.333	520	550	506.666
22.34	566.667	433.333	373.334	400	506.666
22.36	533.333	366.667	360	483.333	573.334
22.38	433.333	283.333	360	716.667	466.666
22.4	466.667	416.667	320	833.333	426.666
22.42	533.333	550	480	683.333	533.334
22.44	450	283.333	533.334	550	493.334
22.46	616.667	416.667	586.666	416.667	533.334
22.48	433.333	366.667	413.334	583.333	546.666
22.5	450	300	360	716.667	546.666
22.52	500	400	386.666	466.667	560
22.54	500	350	506.666	600	493.334
22.56	833.333	416.667	320	550	546.666
22.58	533.333	416.667	493.334	516.667	533.334
22.6	550	366.667	426.666	633.333	640
22.62	700	300	466.666	783.333	493.334
22.64	566.667	350	413.334	550	546.666
22.66	583.333	383.333	360	516.667	440
22.68	583.333	400	413.334	533.333	306.666
22.7	583.333	500	320	533.333	506.666
22.72	433.333	400	493.334	500	613.334
22.74	533.333	483.333	560	666.667	453.334
22.76	533.333	316.667	480	566.667	600
22.78	633.333	350	346.666	733.333	560
22.8	450	466.667	386.666	600	573.334
22.82	400	516.667	653.334	633.333	640
22.84	516.667	533.333	453.334	550	586.666
22.86	416.667	300	453.334	500	666.666
22.88	583.333	466.667	386.666	750	586.666
22.9	500	483.333	360	516.667	573.334
22.92	500	283.333	320	533.333	640
22.94	516.667	500	386.666	600	573.334
22.96	283.333	450	400	366.667	640
22.98	550	466.667	293.334	600	600
23	466.667	300	480	516.667	720
23.02	566.667	466.667	480	533.333	600
23.04	533.333	533.333	400	533.333	533.334
23.06	416.667	550	320	600	613.334
23.08	500	383.333	373.334	650	546.666
23.1	450	350	293.334	583.333	626.666
23.12	616.667	433.333	400	483.333	560
23.14	533.333	350	413.334	600	653.334
23.16	516.667	400	360	583.333	520
23.18	583.333	733.333	453.334	666.667	733.334
23.2	433.333	566.667	413.334	666.667	533.334
23.22	483.333	416.667	480	700	626.666
23.24	350	416.667	493.334	733.333	640
23.26	666.667	366.667	466.666	550	626.666
23.28	700	516.667	453.334	550	493.334
23.3	600	716.667	413.334	683.333	760
23.32	583.333	650	426.666	616.667	640
23.34	366.667	516.667	573.334	850	546.666
23.36	516.667	516.667	533.334	633.333	573.334
23.38	450	483.333	506.666	650	680
23.4	600	500	613.334	616.667	653.334
23.42	600	466.667	346.666	466.667	600
23.44	683.333	500	466.666	583.333	586.666
23.46	700	566.667	480	616.667	680
23.48	433.333	350	520	650	640
23.5	583.333	516.667	586.666	650	746.666
23.52	600	550	413.334	533.333	773.334
23.54	816.667	566.667	573.334	766.667	773.334
23.56	683.333	616.667	600	566.667	653.334
23.58	566.667	550	573.334	700	586.666
23.6	466.667	433.333	586.666	533.333	733.334
23.62	683.333	633.333	480	533.333	773.334
23.64	533.333	566.667	520	716.667	680
23.66	466.667	616.667	453.334	766.667	706.666
23.68	733.333	633.333	466.666	550	613.334
23.7	700	700	586.666	600	613.334
23.72	733.333	566.667	546.666	766.667	666.666
23.74	683.333	650	506.666	616.667	533.334
23.76	633.333	500	586.666	500	786.666
23.78	633.333	516.667	546.666	633.333	760
23.8	733.333	550	520	766.667	653.334
23.82	650	583.333	493.334	716.667	666.666
23.84	666.667	516.667	506.666	766.667	600
23.86	683.333	633.333	520	683.333	720
23.88	683.333	550	626.666	883.333	760
23.9	766.667	566.667	573.334	666.667	706.666
23.92	716.667	550	573.334	683.333	706.666
23.94	616.667	550	573.334	766.667	800
23.96	633.333	516.667	626.666	733.333	800
23.98	600	500	653.334	1016.67	760
24	666.667	516.667	506.666	833.333	626.666
24.02	733.333	616.667	546.666	583.333	693.334
24.04	800	583.333	680	650	786.666
24.06	816.667	516.667	693.334	966.667	960
24.08	766.667	516.667	640	800	1053.34
24.1	700	716.667	640	733.333	933.336
24.12	666.667	750	866.664	966.667	786.666
24.14	800	700	720	766.667	840
24.16	816.667	683.333	746.666	833.333	746.666
24.18	966.667	766.667	693.334	716.667	746.666
24.2	1000	733.333	840	716.667	960
24.22	983.333	766.667	840	966.667	760
24.24	1033.33	700	906.664	1033.33	813.336
24.26	1300	700	800	900	826.664
24.28	1033.33	616.667	733.334	833.333	880
24.3	966.667	850	640	733.333	946.664
24.32	1016.67	683.333	840	933.333	973.336
24.34	866.667	666.667	853.336	1083.33	973.336
24.36	1033.33	716.667	960	900	920
24.38	983.333	733.333	946.664	1100	973.336
24.4	1116.67	733.333	1013.34	1066.67	960
24.42	1133.33	1000	1040	1000	1013.34
24.44	1250	916.667	1173.34	966.667	1026.66
24.46	1150	750	1213.34	1133.33	1106.66
24.48	1283.33	800	1146.66	1050	1066.66
24.5	1450	816.667	973.336	1216.67	1066.66
24.52	1250	816.667	1453.34	1216.67	1306.66
24.54	1416.67	816.667	1453.34	1133.33	1120
24.56	1233.33	850	1506.66	1383.33	1293.34
24.58	1700	1050	1280	1633.33	1253.34
24.6	1783.33	783.333	1480	1350	1200
24.62	1750	1216.67	1666.66	1550	1533.34
24.64	1916.67	1333.33	1493.34	1316.67	1386.66
24.66	2033.33	1283.33	1493.34	1750	1426.66
24.68	1933.33	1250	1866.66	1683.33	1386.66
24.7	2250	1366.67	1826.66	1983.33	1613.34
24.72	2366.67	1250	1893.34	1866.67	1600
24.74	2716.67	1383.33	1973.34	1850	1493.34
24.76	2600	1300	2080	1883.33	1626.66
24.78	2716.67	1350	2560	2083.33	1880
24.8	3300	1566.67	2440	2033.33	1946.66
24.82	3133.33	1550	2560	2250	2160
24.84	3150	1616.67	2826.66	2433.33	2053.34
24.86	3866.67	1650	2973.34	2583.33	2066.66
24.88	4000	1533.33	2866.66	2716.67	2266.66
24.9	3766.67	1516.67	3200	3250	2386.66
24.92	4183.33	2033.33	3546.66	3133.33	2786.66
24.94	4350	1916.67	3906.66	3300	2893.34
24.96	4833.33	2100	4186.66	3166.67	2826.66
24.98	5000	1933.33	4386.66	3666.67	3466.66
25	5200	2533.33	4573.34	4266.67	3760
25.02	6050	2600	4640	4500	3840
25.04	5733.33	2483.33	5106.66	4683.33	4200
25.06	6200	2966.67	5573.34	4833.33	4600
25.08	6500	2933.33	5560	5266.67	5213.34
25.1	6500	3383.33	6333.34	5983.33	5120
25.12	6800	3450	6893.34	5950	5360
25.14	7333.33	3050	7280	6316.67	5826.66
25.16	7800	3350	7040	7516.67	6133.34
25.18	8316.67	3700	7626.66	7766.67	7026.66
25.2	8183.33	4350	8053.36	8333.33	6653.34
25.22	8533.33	4600	8053.36	8116.67	6880
25.24	8983.33	4866.67	8546.64	7766.67	7813.34
25.26	9533.33	4916.67	8306.64	8166.67	8000
25.28	9200	4633.33	8520	9150	9146.64
25.3	9050	4683.33	8746.64	9916.67	8493.36
25.32	9266.67	5550	9586.64	9833.33	9306.64
25.34	9366.67	5833.33	9213.36	10033.3	10333.4
25.36	9733.33	5616.67	9320	9950	9506.64
25.38	10216.7	6000	9000	10800	10346.6
25.4	9200	5733.33	9493.36	10733.3	10493.4
25.42	9033.33	6366.67	9413.36	9766.67	10946.6
25.44	9750	6416.67	9293.36	10200	11186.6
25.46	9000	6250	9240	10416.7	11000
25.48	8816.67	7000	8173.36	10083.3	10893.4
25.5	8700	6800	8706.64	9883.33	10560
25.52	8850	7533.33	8146.64	10416.7	10706.6
25.54	8416.67	6916.67	7720	9916.67	10653.4
25.56	8100	6700	7613.34	8516.67	10013.4
25.58	8350	6816.67	7186.66	9016.67	9893.36
25.6	7583.33	7350	6920	9016.67	9066.64
25.62	7183.33	7283.33	6466.66	8366.67	9106.64
25.64	6800	7066.67	6666.66	7500	8360
25.66	6566.67	7533.33	5893.34	7400	8053.36
25.68	6616.67	7266.67	5973.34	7650	8133.36
25.7	5583.33	7516.67	5293.34	6950	8026.64
25.72	6150	6750	5333.34	6466.67	7293.34
25.74	5100	6516.67	4613.34	6450	6453.34
25.76	4900	6816.67	4586.66	5966.67	6533.34
25.78	4950	6750	4240	5700	5893.34
25.8	4416.67	6633.33	3693.34	5383.33	5680
25.82	3816.67	5833.33	3853.34	4783.33	5266.66
25.84	4066.67	5850	3773.34	4866.67	5186.66
25.86	3666.67	6150	3493.34	5100	4480
25.88	3866.67	5800	3120	4183.33	4360
25.9	3500	5350	2613.34	3583.33	4066.66
25.92	3233.33	5133.33	2880	3550	3706.66
25.94	3116.67	5233.33	2613.34	3600	3160
25.96	2816.67	4866.67	2266.66	3383.33	3400
25.98	2883.33	4433.33	1960	2783.33	3093.34
26	2566.67	4816.67	1706.66	2566.67	3053.34
26.02	2500	4416.67	2053.34	2666.67	2386.66
26.04	2183.33	4333.33	1880	2850	2320
26.06	2300	4150	1973.34	2366.67	2333.34
26.08	2383.33	4233.33	1586.66	2016.67	2293.34
26.1	1850	3516.67	1480	1983.33	2106.66
26.12	1916.67	3333.33	1133.34	2016.67	1986.66
26.14	1666.67	3333.33	1306.66	1900	2066.66
26.16	1733.33	3016.67	1373.34	1950	1866.66
26.18	1550	2816.67	1240	1816.67	1746.66
26.2	1583.33	2850	1466.66	1800	1573.34
26.22	1400	2966.67	1266.66	1800	1680
26.24	1383.33	2400	1266.66	1950	1733.34
26.26	1466.67	2083.33	1080	1450	1546.66
26.28	1233.33	2033.33	1200	1316.67	1453.34
26.3	1366.67	2100	1106.66	1650	1400
26.32	1466.67	2133.33	1146.66	1550	1466.66
26.34	1383.33	2066.67	1080	1600	1373.34
26.36	1100	1716.67	933.336	1416.67	1226.66
26.38	1416.67	1766.67	906.664	1383.33	1320
26.4	1200	2050	933.336	1233.33	1186.66
26.42	1016.67	1766.67	906.664	1016.67	1240
26.44	1033.33	1833.33	1146.66	1200	1360
26.46	1050	1666.67	840	1150	1066.66
26.48	1016.67	1566.67	893.336	1250	1293.34
26.5	1000	1016.67	973.336	1166.67	1080
26.52	883.333	1533.33	786.666	1300	1146.66
26.54	866.667	1333.33	1013.34	1300	893.336
26.56	1000	1216.67	1106.66	1116.67	893.336
26.58	1066.67	1116.67	613.334	1200	1066.66
26.6	1033.33	1316.67	733.334	1066.67	1066.66
26.62	1100	1133.33	840	1133.33	1106.66
26.64	1283.33	1216.67	840	950	1186.66
26.66	1050	1116.67	813.336	900	946.664
26.68	916.667	1183.33	853.336	900	933.336
26.7	933.333	866.667	813.336	850	1000
26.72	850	950	680	1083.33	1093.34
26.74	833.333	883.333	733.334	916.667	1120
26.76	983.333	1000	920	816.667	1066.66
26.78	633.333	900	946.664	933.333	880
26.8	766.667	750	840	816.667	933.336
26.82	1016.67	766.667	680	850	840
26.84	833.333	866.667	560	700	960
26.86	816.667	866.667	546.666	700	866.664
26.88	850	916.667	613.334	783.333	893.336
26.9	683.333	1000	613.334	1050	733.334
26.92	683.333	983.333	680	866.667	760
26.94	816.667	966.667	680	783.333	826.664
26.96	716.667	700	640	766.667	746.666
26.98	633.333	883.333	666.666	733.333	760
27	683.333	750	600	883.333	933.336
27.02	733.333	866.667	720	800	773.334
27.04	916.667	883.333	600	733.333	733.334
27.06	800	733.333	720	700	720
27.08	900	583.333	813.336	700	666.666
27.1	633.333	700	653.334	800	773.334
27.12	666.667	666.667	573.334	883.333	880
27.14	616.667	683.333	520	750	840
27.16	683.333	666.667	733.334	666.667	800
27.18	800	833.333	586.666	583.333	746.666
27.2	783.333	633.333	573.334	633.333	800
27.22	866.667	566.667	546.666	733.333	666.666
27.24	800	783.333	453.334	800	760
27.26	800	816.667	666.666	733.333	640
27.28	616.667	683.333	586.666	900	866.664
27.3	683.333	666.667	600	766.667	840
27.32	833.333	766.667	640	850	746.666
27.34	883.333	466.667	520	750	600
27.36	550	683.333	693.334	733.333	733.334
27.38	600	516.667	573.334	716.667	746.666
27.4	650	600	573.334	750	773.334
27.42	650	766.667	520	816.667	706.666
27.44	716.667	550	600	683.333	693.334
27.46	716.667	583.333	573.334	683.333	826.664
27.48	750	600	520	783.333	853.336
27.5	633.333	616.667	506.666	700	600
27.52	566.667	566.667	440	750	626.666
27.54	466.667	466.667	426.666	683.333	906.664
27.56	600	566.667	466.666	666.667	866.664
27.58	583.333	500	600	700	746.666
27.6	700	583.333	533.334	933.333	733.334
27.62	766.667	633.333	413.334	750	733.334
27.64	733.333	550	426.666	800	706.666
27.66	600	500	506.666	750	800
27.68	666.667	566.667	480	733.333	720
27.7	566.667	533.333	546.666	666.667	573.334
27.72	616.667	516.667	520	600	666.666
27.74	633.333	600	640	850	733.334
27.76	483.333	516.667	613.334	733.333	746.666
27.78	516.667	500	546.666	616.667	626.666
27.8	583.333	616.667	520	666.667	653.334
27.82	566.667	683.333	480	683.333	706.666
27.84	500	500	413.334	733.333	720
27.86	716.667	533.333	533.334	733.333	680
27.88	483.333	733.333	440	833.333	600
27.9	583.333	633.333	480	583.333	506.666
27.92	750	566.667	560	733.333	680
27.94	383.333	533.333	520	800	760
27.96	516.667	516.667	653.334	600	933.336
27.98	766.667	583.333	506.666	666.667	680
28	466.667	516.667	533.334	766.667	546.666
28.02	600	516.667	586.666	600	653.334
28.04	516.667	550	533.334	650	800
28.06	516.667	616.667	400	616.667	640
28.08	566.667	633.333	506.666	716.667	640
28.1	566.667	616.667	506.666	700	653.334
28.12	533.333	583.333	426.666	666.667	733.334
28.14	450	633.333	400	566.667	573.334
28.16	500	616.667	453.334	683.333	733.334
28.18	583.333	616.667	533.334	633.333	720
28.2	516.667	533.333	373.334	533.333	653.334
28.22	483.333	650	520	583.333	653.334
28.24	633.333	516.667	373.334	633.333	693.334
28.26	500	533.333	480	800	733.334
28.28	716.667	433.333	573.334	683.333	733.334
28.3	550	650	506.666	616.667	693.334
28.32	533.333	566.667	506.666	600	666.666
28.34	550	650	520	550	786.666
28.36	616.667	550	493.334	583.333	720
28.38	616.667	700	506.666	650	786.666
28.4	433.333	633.333	466.666	666.667	773.334
28.42	550	533.333	480	650	546.666
28.44	450	550	440	733.333	680
28.46	483.333	566.667	533.334	816.667	586.666
28.48	700	483.333	480	733.333	586.666
28.5	633.333	616.667	493.334	700	600
28.52	316.667	466.667	533.334	566.667	720
28.54	550	716.667	440	616.667	680
28.56	500	633.333	360	566.667	680
28.58	533.333	516.667	373.334	550	733.334
28.6	516.667	533.333	426.666	450	506.666
28.62	583.333	516.667	440	616.667	480
28.64	500	533.333	426.666	400	706.666
28.66	416.667	416.667	480	700	653.334
28.68	466.667	566.667	466.666	500	573.334
28.7	583.333	433.333	440	500	653.334
28.72	416.667	500	520	550	706.666
28.74	466.667	516.667	400	700	666.666
28.76	533.333	566.667	400	750	613.334
28.78	483.333	550	506.666	700	560
28.8	616.667	533.333	453.334	533.333	680
28.82	466.667	516.667	426.666	733.333	666.666
28.84	533.333	366.667	466.666	583.333	586.666
28.86	566.667	433.333	480	500	746.666
28.88	583.333	666.667	600	550	546.666
28.9	450	600	533.334	600	560
28.92	433.333	516.667	400	700	480
28.94	483.333	500	506.666	616.667	653.334
28.96	483.333	466.667	560	566.667	706.666
28.98	416.667	516.667	440	583.333	640
29	333.333	383.333	386.666	650	560
29.02	433.333	516.667	546.666	583.333	506.666
29.04	550	616.667	466.666	700	600
29.06	450	650	506.666	633.333	626.666
29.08	550	333.333	546.666	516.667	720
29.1	483.333	483.333	466.666	616.667	786.666
29.12	483.333	600	453.334	616.667	626.666
29.14	516.667	466.667	520	650	666.666
29.16	500	516.667	480	483.333	640
29.18	516.667	500	413.334	666.667	626.666
29.2	566.667	466.667	440	666.667	666.666
29.22	483.333	666.667	400	483.333	746.666
29.24	450	516.667	386.666	633.333	613.334
29.26	466.667	466.667	453.334	500	640
29.28	450	516.667	453.334	550	533.334
29.3	466.667	466.667	426.666	650	653.334
29.32	516.667	383.333	426.666	683.333	626.666
29.34	500	366.667	493.334	616.667	666.666
29.36	433.333	433.333	386.666	600	546.666
29.38	483.333	450	373.334	616.667	533.334
29.4	466.667	633.333	400	666.667	626.666
29.42	466.667	550	360	566.667	533.334
29.44	500	600	413.334	650	520
29.46	533.333	766.667	453.334	700	440
29.48	516.667	483.333	413.334	500	626.666
29.5	350	516.667	453.334	450	573.334
29.52	483.333	500	440	633.333	613.334
29.54	616.667	483.333	453.334	566.667	573.334
29.56	616.667	450	453.334	633.333	680
29.58	533.333	466.667	506.666	683.333	693.334
29.6	450	583.333	493.334	700	666.666
29.62	583.333	516.667	373.334	633.333	640
29.64	516.667	566.667	480	533.333	520
29.66	483.333	400	440	616.667	533.334
29.68	516.667	416.667	426.666	550	613.334
29.7	350	450	413.334	566.667	626.666
29.72	316.667	450	480	733.333	520
29.74	266.667	533.333	480	716.667	586.666
29.76	500	466.667	320	700	613.334
29.78	516.667	566.667	346.666	666.667	533.334
29.8	416.667	466.667	400	600	466.666
29.82	466.667	550	360	616.667	573.334
29.84	450	533.333	480	516.667	640
29.86	533.333	500	440	400	693.334
29.88	483.333	433.333	440	533.333	826.664
29.9	383.333	433.333	373.334	583.333	666.666
29.92	366.667	333.333	386.666	550	546.666
29.94	450	616.667	373.334	816.667	613.334
29.96	366.667	550	426.666	633.333	626.666
29.98	333.333	600	453.334	566.667	786.666
30	383.333	483.333	346.666	433.333	640
30.02	416.667	400	333.334	516.667	720
30.04	433.333	483.333	413.334	700	520
30.06	466.667	400	440	600	653.334
30.08	500	416.667	293.334	466.667	653.334
30.1	483.333	350	360	550	546.666
30.12	466.667	383.333	373.334	483.333	600
30.14	383.333	566.667	413.334	600	480
30.16	450	500	466.666	600	640
30.18	333.333	433.333	413.334	566.667	560
30.2	366.667	366.667	360	650	693.334
30.22	416.667	516.667	346.666	583.333	573.334
30.24	550	533.333	333.334	700	533.334
30.26	416.667	450	506.666	733.333	560
30.28	333.333	333.333	426.666	566.667	666.666
30.3	383.333	433.333	453.334	600	573.334
30.32	433.333	633.333	453.334	700	493.334
30.34	600	500	466.666	600	653.334
30.36	483.333	383.333	413.334	500	600
30.38	450	500	320	583.333	600
30.4	500	533.333	373.334	633.333	626.666
30.42	350	500	386.666	566.667	733.334
30.44	333.333	566.667	426.666	666.667	706.666
30.46	433.333	366.667	440	533.333	693.334
30.48	466.667	333.333	346.666	550	586.666
30.5	583.333	400	240	616.667	586.666
30.52	316.667	383.333	386.666	683.333	573.334
30.54	433.333	433.333	426.666	550	480
30.56	383.333	616.667	493.334	433.333	600
30.58	533.333	466.667	373.334	666.667	586.666
30.6	533.333	583.333	333.334	533.333	546.666
30.62	416.667	500	346.666	483.333	493.334
30.64	466.667	533.333	413.334	516.667	466.666
30.66	433.333	516.667	320	416.667	573.334
30.68	500	466.667	466.666	583.333	533.334
30.7	433.333	366.667	360	500	386.666
30.72	333.333	450	440	550	573.334
30.74	366.667	533.333	493.334	566.667	533.334
30.76	550	400	440	683.333	573.334
30.78	516.667	333.333	466.666	366.667	626.666
30.8	433.333	450	453.334	466.667	560
30.82	400	416.667	373.334	633.333	520
30.84	400	416.667	400	566.667	533.334
30.86	416.667	400	386.666	566.667	600
30.88	416.667	383.333	413.334	416.667	586.666
30.9	416.667	300	440	483.333	600
30.92	350	533.333	466.666	600	560
30.94	300	483.333	360	516.667	573.334
30.96	333.333	466.667	320	400	546.666
30.98	300	333.333	373.334	633.333	626.666
31	500	416.667	346.666	450	613.334
31.02	400	566.667	306.666	566.667	733.334
31.04	416.667	416.667	373.334	566.667	480
31.06	433.333	350	360	550	560
31.08	416.667	333.333	346.666	550	586.666
31.1	483.333	516.667	413.334	533.333	666.666
31.12	433.333	483.333	426.666	516.667	493.334
31.14	383.333	350	346.666	466.667	533.334
31.16	483.333	600	293.334	433.333	426.666
31.18	466.667	433.333	293.334	600	453.334
31.2	400	416.667	413.334	533.333	453.334
31.22	316.667	450	320	450	520
31.24	483.333	516.667	280	483.333	466.666
31.26	500	500	306.666	600	613.334
31.28	450	450	386.666	550	560
31.3	400	583.333	293.334	533.333	533.334
31.32	366.667	350	346.666	616.667	453.334
31.34	400	383.333	253.334	616.667	733.334
31.36	366.667	483.333	240	666.667	586.666
31.38	150	416.667	346.666	650	533.334
31.4	416.667	400	320	450	586.666
31.42	416.667	433.333	466.666	400	533.334
31.44	483.333	416.667	333.334	433.333	413.334
31.46	366.667	383.333	453.334	433.333	480
31.48	250	416.667	400	283.333	560
31.5	316.667	400	400	600	546.666
31.52	416.667	366.667	293.334	666.667	653.334
31.54	250	383.333	306.666	450	426.666
31.56	450	466.667	400	583.333	506.666
31.58	416.667	483.333	453.334	650	480
31.6	433.333	350	560	516.667	640
31.62	366.667	366.667	413.334	450	720
31.64	416.667	533.333	346.666	516.667	653.334
31.66	450	416.667	373.334	566.667	653.334
31.68	500	533.333	320	633.333	573.334
31.7	383.333	333.333	373.334	516.667	546.666
31.72	466.667	500	293.334	533.333	413.334
31.74	350	450	320	483.333	613.334
31.76	350	383.333	386.666	566.667	506.666
31.78	400	400	266.666	583.333	493.334
31.8	366.667	366.667	413.334	583.333	493.334
31.82	533.333	366.667	293.334	516.667	466.666
31.84	450	483.333	280	500	493.334
31.86	366.667	433.333	280	333.333	626.666
31.88	316.667	416.667	346.666	500	506.666
31.9	400	283.333	306.666	400	520
31.92	450	400	333.334	450	413.334
31.94	483.333	366.667	360	516.667	426.666
31.96	550	416.667	386.666	550	480
31.98	383.333	250	373.334	400	573.334
32	400	450	333.334	316.667	613.334
32.02	366.667	450	293.334	283.333	600
32.04	383.333	283.333	280	500	506.666
32.06	300	316.667	413.334	433.333	653.334
32.08	383.333	400	333.334	466.667	533.334
32.1	366.667	350	373.334	433.333	333.334
32.12	400	450	253.334	416.667	573.334
32.14	400	333.333	346.666	433.333	600
32.16	250	333.333	400	433.333	586.666
32.18	400	350	440	650	440
32.2	483.333	483.333	400	500	440
32.22	550	350	293.334	483.333	493.334
32.24	350	366.667	360	450	680
32.26	300	500	333.334	483.333	800
32.28	366.667	433.333	373.334	600	573.334
32.3	350	466.667	266.666	466.667	600
32.32	383.333	483.333	240	516.667	480
32.34	433.333	483.333	360	666.667	480
32.36	450	400	320	483.333	506.666
32.38	383.333	383.333	306.666	550	586.666
32.4	350	483.333	320	616.667	586.666
32.42	383.333	416.667	373.334	566.667	533.334
32.44	416.667	416.667	373.334	566.667	426.666
32.46	333.333	450	360	533.333	453.334
32.48	466.667	583.333	360	533.333	520
32.5	450	516.667	333.334	400	626.666
32.52	416.667	316.667	386.666	483.333	586.666
32.54	216.667	250	200	383.333	506.666
32.56	283.333	366.667	360	466.667	586.666
32.58	366.667	350	320	533.333	546.666
32.6	383.333	316.667	506.666	583.333	573.334
32.62	366.667	416.667	346.666	400	666.666
32.64	383.333	466.667	306.666	600	546.666
32.66	216.667	266.667	333.334	550	573.334
32.68	483.333	333.333	346.666	633.333	426.666
32.7	316.667	516.667	386.666	516.667	400
32.72	433.333	316.667	320	500	600
32.74	250	416.667	386.666	550	600
32.76	316.667	350	400	516.667	533.334
32.78	383.333	366.667	346.666	550	520
32.8	500	350	306.666	550	466.666
32.82	400	333.333	400	550	426.666
32.84	333.333	483.333	333.334	516.667	626.666
32.86	316.667	316.667	373.334	550	506.666
32.88	483.333	316.667	320	666.667	586.666
32.9	433.333	383.333	426.666	566.667	506.666
32.92	350	366.667	373.334	533.333	466.666
32.94	316.667	366.667	360	483.333	600
32.96	350	416.667	293.334	516.667	573.334
32.98	516.667	366.667	253.334	450	560
33	433.333	366.667	333.334	450	453.334
33.02	333.333	350	360	566.667	666.666
33.04	400	300	373.334	533.333	546.666
33.06	450	466.667	293.334	550	506.666
33.08	400	416.667	320	583.333	520
33.1	516.667	283.333	293.334	633.333	533.334
33.12	233.333	466.667	266.666	566.667	600
33.14	250	500	360	583.333	506.666
33.16	383.333	466.667	280	416.667	533.334
33.18	366.667	350	306.666	483.333	440
33.2	333.333	300	320	500	533.334
33.22	516.667	500	280	500	626.666
33.24	316.667	450	320	600	586.666
33.26	250	383.333	280	466.667	546.666
33.28	266.667	483.333	266.666	566.667	546.666
33.3	283.333	483.333	413.334	533.333	493.334
33.32	366.667	266.667	400	500	546.666
33.34	316.667	333.333	386.666	566.667	520
33.36	283.333	483.333	400	516.667	626.666
33.38	366.667	433.333	333.334	466.667	546.666
33.4	316.667	300	386.666	350	493.334
33.42	366.667	333.333	426.666	483.333	533.334
33.44	300	383.333	226.666	483.333	440
33.46	366.667	283.333	400	583.333	466.666
33.48	383.333	383.333	320	466.667	333.334
33.5	400	333.333	226.666	583.333	520
33.52	366.667	250	346.666	616.667	520
33.54	366.667	366.667	400	683.333	506.666
33.56	383.333	316.667	373.334	450	533.334
33.58	383.333	316.667	360	566.667	466.666
33.6	283.333	350	306.666	466.667	506.666
33.62	350	316.667	306.666	416.667	600
33.64	400	516.667	333.334	466.667	440
33.66	300	366.667	373.334	500	546.666
33.68	466.667	433.333	386.666	466.667	426.666
33.7	416.667	483.333	360	583.333	520
33.72	366.667	433.333	386.666	616.667	586.666
33.74	416.667	366.667	466.666	533.333	533.334
33.76	416.667	416.667	333.334	433.333	533.334
33.78	316.667	383.333	360	416.667	680
33.8	400	450	306.666	483.333	453.334
33.82	383.333	416.667	346.666	566.667	546.666
33.84	316.667	300	373.334	483.333	493.334
33.86	300	316.667	386.666	533.333	613.334
33.88	366.667	366.667	306.666	533.333	706.666
33.9	450	450	333.334	633.333	640
33.92	450	400	573.334	500	720
33.94	316.667	400	333.334	550	666.666
33.96	466.667	316.667	306.666	550	546.666
33.98	433.333	300	346.666	516.667	533.334
34	266.667	433.333	440	416.667	426.666
34.02	366.667	266.667	413.334	483.333	533.334
34.04	316.667	316.667	386.666	350	533.334
34.06	400	300	266.666	450	493.334
34.08	533.333	350	333.334	483.333	453.334
34.1	316.667	350	360	550	480
34.12	383.333	483.333	466.666	450	600
34.14	416.667	316.667	306.666	616.667	546.666
34.16	416.667	400	346.666	516.667	613.334
34.18	333.333	400	333.334	550	493.334
34.2	366.667	483.333	373.334	616.667	480
34.22	383.333	350	333.334	550	426.666
34.24	383.333	333.333	240	433.333	600
34.26	383.333	316.667	426.666	450	733.334
34.28	350	366.667	320	300	493.334
34.3	366.667	433.333	386.666	500	720
34.32	433.333	333.333	240	516.667	640
34.34	483.333	316.667	293.334	666.667	600
34.36	383.333	366.667	226.666	500	560
34.38	433.333	300	346.666	600	560
34.4	366.667	433.333	306.666	483.333	653.334
34.42	350	366.667	333.334	600	586.666
34.44	416.667	483.333	280	466.667	560
34.46	450	400	306.666	500	493.334
34.48	366.667	500	453.334	616.667	573.334
34.5	300	400	440	483.333	533.334
34.52	333.333	300	413.334	433.333	360
34.54	466.667	416.667	360	433.333	600
34.56	416.667	400	333.334	433.333	546.666
34.58	466.667	416.667	346.666	433.333	506.666
34.6	450	366.667	293.334	516.667	520
34.62	316.667	383.333	306.666	483.333	546.666
34.64	316.667	466.667	333.334	516.667	560
34.66	316.667	350	346.666	600	373.334
34.68	433.333	350	293.334	516.667	426.666
34.7	483.333	400	333.334	516.667	546.666
34.72	400	433.333	386.666	483.333	480
34.74	283.333	433.333	386.666	533.333	533.334
34.76	433.333	350	346.666	416.667	440
34.78	350	366.667	426.666	433.333	493.334
34.8	333.333	366.667	373.334	550	520
34.82	383.333	450	320	483.333	546.666
34.84	416.667	483.333	346.666	500	626.666
34.86	433.333	450	360	483.333	680
34.88	466.667	333.333	320	583.333	520
34.9	466.667	416.667	440	533.333	440
34.92	433.333	366.667	333.334	566.667	546.666
34.94	366.667	483.333	333.334	583.333	506.666
34.96	383.333	333.333	293.334	450	466.666
34.98	366.667	400	360	500	520
35	466.667	333.333	320	533.333	493.334
35.02	350	233.333	373.334	683.333	493.334
35.04	433.333	350	346.666	533.333	600
35.06	483.333	416.667	400	550	613.334
35.08	383.333	366.667	333.334	583.333	586.666
35.1	333.333	366.667	346.666	583.333	533.334
35.12	400	433.333	320	483.333	653.334
35.14	433.333	566.667	426.666	450	586.666
35.16	450	483.333	333.334	416.667	533.334
35.18	416.667	366.667	400	433.333	573.334
35.2	416.667	333.333	280	550	493.334
35.22	433.333	300	426.666	483.333	440
35.24	433.333	316.667	333.334	466.667	400
35.26	466.667	383.333	360	433.333	600
35.28	533.333	416.667	346.666	400	546.666
35.3	566.667	466.667	266.666	566.667	600
35.32	300	433.333	280	516.667	600
35.34	233.333	383.333	266.666	466.667	573.334
35.36	350	383.333	440	583.333	586.666
35.38	533.333	366.667	400	566.667	586.666
35.4	366.667	383.333	373.334	500	426.666
35.42	300	433.333	373.334	500	493.334
35.44	266.667	516.667	413.334	483.333	546.666
35.46	416.667	333.333	400	416.667	533.334
35.48	433.333	250	440	550	573.334
35.5	450	416.667	306.666	583.333	573.334
35.52	400	483.333	400	516.667	480
35.54	366.667	316.667	333.334	516.667	760
35.56	516.667	333.333	253.334	450	693.334
35.58	533.333	283.333	306.666	466.667	666.666
35.6	316.667	416.667	466.666	600	533.334
35.62	350	466.667	480	400	573.334
35.64	333.333	483.333	346.666	516.667	533.334
35.66	383.333	416.667	333.334	600	480
35.68	316.667	383.333	333.334	583.333	546.666
35.7	500	366.667	440	516.667	586.666
35.72	483.333	366.667	506.666	633.333	466.666
35.74	416.667	316.667	386.666	550	373.334
35.76	650	483.333	426.666	533.333	386.666
35.78	550	350	320	633.333	533.334
35.8	450	450	386.666	550	466.666
35.82	533.333	466.667	453.334	500	600
35.84	383.333	450	413.334	666.667	573.334
35.86	400	416.667	426.666	483.333	533.334
35.88	533.333	566.667	373.334	483.333	653.334
35.9	433.333	350	400	616.667	520
35.92	450	466.667	386.666	450	640
35.94	750	383.333	386.666	516.667	506.666
35.96	466.667	316.667	426.666	716.667	573.334
35.98	700	400	413.334	600	573.334
36	516.667	316.667	373.334	700	493.334
36.02	466.667	350	440	366.667	426.666
36.04	450	400	413.334	550	360
36.06	416.667	383.333	560	483.333	640
36.08	483.333	566.667	493.334	616.667	573.334
36.1	600	350	453.334	716.667	520
36.12	516.667	533.333	546.666	466.667	626.666
36.14	616.667	283.333	426.666	450	653.334
36.16	516.667	500	453.334	683.333	653.334
36.18	516.667	666.667	426.666	733.333	546.666
36.2	500	516.667	466.666	550	493.334
36.22	550	416.667	480	533.333	653.334
36.24	750	366.667	520	666.667	626.666
36.26	666.667	333.333	440	633.333	453.334
36.28	500	433.333	546.666	683.333	573.334
36.3	483.333	516.667	453.334	533.333	733.334
36.32	516.667	483.333	520	616.667	586.666
36.34	533.333	416.667	640	650	626.666
36.36	583.333	416.667	466.666	883.333	546.666
36.38	666.667	466.667	613.334	666.667	653.334
36.4	800	433.333	520	633.333	693.334
36.42	666.667	450	640	866.667	720
36.44	516.667	533.333	560	766.667	626.666
36.46	500	450	506.666	666.667	680
36.48	883.333	600	533.334	566.667	586.666
36.5	716.667	466.667	560	783.333	733.334
36.52	633.333	500	653.334	816.667	706.666
36.54	716.667	500	653.334	783.333	813.336
36.56	750	500	720	666.667	666.666
36.58	783.333	566.667	640	883.333	693.334
36.6	933.333	483.333	626.666	783.333	760
36.62	733.333	633.333	560	766.667	813.336
36.64	933.333	566.667	693.334	833.333	720
36.66	916.667	700	746.666	933.333	733.334
36.68	766.667	750	866.664	866.667	693.334
36.7	850	566.667	800	1033.33	880
36.72	783.333	650	720	916.667	960
36.74	800	483.333	613.334	783.333	840
36.76	866.667	533.333	786.666	950	906.664
36.78	1133.33	633.333	920	900	853.336
36.8	1000	716.667	1026.66	950	986.664
36.82	1000	600	1133.34	1116.67	1013.34
36.84	1133.33	816.667	933.336	866.667	960
36.86	1100	750	1000	1000	960
36.88	1000	800	1000	1066.67	1146.66
36.9	1250	716.667	1026.66	1250	1093.34
36.92	900	900	960	1200	1160
36.94	1233.33	1016.67	973.336	966.667	1173.34
36.96	1333.33	1016.67	1120	1116.67	986.664
36.98	1150	900	1133.34	1216.67	1066.66
37	1066.67	933.333	1000	1283.33	1173.34
37.02	950	800	1306.66	1350	1266.66
37.04	1216.67	766.667	1280	1333.33	1080
37.06	1200	950	1253.34	1233.33	1146.66
37.08	1183.33	833.333	1080	1366.67	1226.66
37.1	1233.33	900	1173.34	1266.67	1306.66
37.12	1416.67	833.333	1200	1133.33	1266.66
37.14	1183.33	950	1160	1366.67	1240
37.16	1266.67	983.333	1133.34	1450	1346.66
37.18	1250	1083.33	1133.34	1366.67	1373.34
37.2	1316.67	1200	1040	1383.33	1226.66
37.22	1233.33	950	1186.66	1500	1280
37.24	1166.67	1033.33	1106.66	1233.33	1520
37.26	1266.67	1066.67	1320	1383.33	1360
37.28	1466.67	916.667	1133.34	1466.67	1493.34
37.3	1233.33	866.667	1133.34	1333.33	1400
37.32	1216.67	1100	1453.34	1433.33	1440
37.34	1383.33	1050	1400	1583.33	1360
37.36	1333.33	1033.33	1093.34	1600	1293.34
37.38	1366.67	1266.67	1240	1566.67	1320
37.4	1450	1166.67	1400	1566.67	1426.66
37.42	1383.33	1233.33	1226.66	1700	1333.34
37.44	1433.33	1100	1346.66	1466.67	1506.66
37.46	1566.67	1100	1346.66	1550	1506.66
37.48	1933.33	1150	1533.34	1600	1426.66
37.5	1916.67	1216.67	1493.34	1650	1520
37.52	1800	1216.67	1480	1850	1413.34
37.54	2116.67	1283.33	1533.34	1550	1386.66
37.56	2016.67	1316.67	1760	1716.67	1320
37.58	2316.67	1316.67	1800	2033.33	1600
37.6	2116.67	1216.67	1826.66	2016.67	1760
37.62	1866.67	1333.33	2200	1816.67	1613.34
37.64	2283.33	1433.33	1960	2050	1666.66
37.66	2583.33	1133.33	2053.34	2116.67	1813.34
37.68	2433.33	1450	1986.66	2150	2026.66
37.7	2250	1450	2200	2566.67	1893.34
37.72	2533.33	1300	2400	2383.33	2146.66
37.74	2716.67	1466.67	2773.34	2766.67	1960
37.76	2883.33	1633.33	2533.34	2716.67	2200
37.78	2933.33	1566.67	2533.34	2816.67	2453.34
37.8	2983.33	1566.67	2800	2783.33	2226.66
37.82	2683.33	1916.67	3053.34	3016.67	2400
37.84	2733.33	1800	3026.66	3083.33	2653.34
37.86	3033.33	1900	2853.34	2916.67	2520
37.88	2650	1683.33	2733.34	2916.67	2573.34
37.9	3100	1600	2760	3300	2933.34
37.92	3050	1600	2986.66	3166.67	3133.34
37.94	3066.67	1766.67	2746.66	3833.33	3080
37.96	2833.33	2000	2426.66	3100	3066.66
37.98	2733.33	1883.33	2800	3183.33	2840
38	3133.33	2050	2706.66	3700	3186.66
38.02	2883.33	2250	2893.34	3550	3213.34
38.04	2550	2033.33	2813.34	3466.67	3293.34
38.06	2700	2200	2706.66	3133.33	2986.66
38.08	2316.67	2150	2146.66	2966.67	3000
38.1	2283.33	2266.67	1960	2716.67	2853.34
38.12	2800	2483.33	2146.66	3050	3173.34
38.14	2283.33	2300	1840	2700	2866.66
38.16	2216.67	2233.33	1866.66	2600	2733.34
38.18	2000	2016.67	2040	2700	2613.34
38.2	1966.67	2366.67	1920	2416.67	2813.34
38.22	1966.67	2133.33	1933.34	2316.67	2506.66
38.24	1850	2216.67	1773.34	2383.33	2413.34
38.26	1816.67	2283.33	1733.34	2466.67	2280
38.28	1683.33	2150	1493.34	2316.67	2293.34
38.3	1850	2000	1520	2066.67	2346.66
38.32	1516.67	1916.67	1506.66	2350	1706.66
38.34	1600	1916.67	1480	2083.33	1893.34
38.36	1483.33	2083.33	1346.66	2066.67	2026.66
38.38	1350	1983.33	1600	1966.67	1826.66
38.4	1400	1750	1653.34	1916.67	1693.34
38.42	1566.67	1616.67	1213.34	2033.33	1653.34
38.44	1466.67	1483.33	1186.66	1950	1840
38.46	1333.33	1800	1226.66	1766.67	1746.66
38.48	1500	1783.33	1426.66	1783.33	1746.66
38.5	1483.33	1683.33	1640	1483.33	1560
38.52	1483.33	1333.33	1466.66	1633.33	1626.66
38.54	1483.33	1583.33	1320	1583.33	1506.66
38.56	1533.33	1650	1186.66	1716.67	1520
38.58	1583.33	1433.33	1106.66	1733.33	1826.66
38.6	1233.33	1450	1066.66	1483.33	1893.34
38.62	1300	1416.67	1306.66	1683.33	1586.66
38.64	1533.33	1366.67	1173.34	1533.33	1706.66
38.66	1433.33	1416.67	1146.66	1733.33	1466.66
38.68	1283.33	1350	1240	1666.67	1613.34
38.7	1200	1333.33	1186.66	1733.33	1453.34
38.72	1166.67	1200	986.664	1416.67	1560
38.74	1233.33	1133.33	1253.34	1483.33	1546.66
38.76	1333.33	1233.33	986.664	1650	1506.66
38.78	1350	1333.33	986.664	1416.67	1400
38.8	1166.67	1183.33	1066.66	1166.67	1213.34
38.82	1200	1416.67	1106.66	1250	1293.34
38.84	1316.67	1200	1120	1216.67	1200
38.86	916.667	1200	826.664	1250	1440
38.88	1016.67	1100	853.336	1483.33	1333.34
38.9	1150	1133.33	1040	1483.33	1093.34
38.92	1100	1100	986.664	1333.33	1093.34
38.94	983.333	1100	773.334	1083.33	1133.34
38.96	916.667	1100	840	1066.67	1026.66
38.98	916.667	1083.33	906.664	1150	1266.66
39	983.333	966.667	880	1283.33	1026.66
39.02	1083.33	916.667	800	1150	1093.34
39.04	766.667	950	706.666	1016.67	1040
39.06	666.667	983.333	666.666	850	1066.66
39.08	683.333	916.667	640	1083.33	1026.66
39.1	816.667	1066.67	693.334	1200	1053.34
39.12	933.333	1033.33	653.334	1116.67	920
39.14	650	866.667	773.334	916.667	840
39.16	666.667	783.333	733.334	833.333	773.334
39.18	733.333	950	560	950	920
39.2	550	1033.33	693.334	850	840
39.22	750	883.333	666.666	850	986.664
39.24	666.667	850	573.334	766.667	800
39.26	600	850	600	983.333	920
39.28	483.333	716.667	600	616.667	773.334
39.3	683.333	516.667	493.334	983.333	680
39.32	583.333	700	480	733.333	720
39.34	616.667	750	506.666	783.333	706.666
39.36	466.667	900	533.334	616.667	653.334
39.38	616.667	816.667	520	783.333	826.664
39.4	550	583.333	586.666	566.667	800
39.42	700	450	546.666	716.667	626.666
39.44	450	716.667	466.666	733.333	666.666
39.46	566.667	616.667	466.666	566.667	600
39.48	633.333	650	426.666	650	653.334
39.5	533.333	733.333	386.666	700	613.334
39.52	533.333	600	400	683.333	626.666
39.54	450	566.667	480	600	733.334
39.56	400	666.667	386.666	500	720
39.58	566.667	683.333	493.334	600	640
39.6	350	416.667	293.334	483.333	520
39.62	466.667	583.333	453.334	600	613.334
39.64	500	666.667	453.334	550	746.666
39.66	366.667	416.667	440	516.667	653.334
39.68	533.333	666.667	386.666	616.667	813.336
39.7	433.333	566.667	293.334	566.667	600
39.72	500	400	373.334	600	493.334
39.74	416.667	333.333	466.666	666.667	600
39.76	433.333	583.333	413.334	450	480
39.78	366.667	550	333.334	783.333	573.334
39.8	483.333	383.333	266.666	466.667	573.334
39.82	416.667	383.333	333.334	566.667	466.666
39.84	350	366.667	373.334	566.667	493.334
39.86	500	350	453.334	533.333	546.666
39.88	516.667	500	413.334	616.667	533.334
39.9	500	483.333	386.666	483.333	533.334
39.92	433.333	550	373.334	516.667	506.666
39.94	416.667	416.667	280	533.333	520
39.96	533.333	383.333	426.666	433.333	586.666
39.98	416.667	316.667	333.334	550	426.666
40	433.333	366.667	453.334	466.667	520
40.02	466.667	400	320	566.667	573.334
40.04	466.667	416.667	413.334	466.667	813.336
40.06	400	450	360	666.667	426.666
40.08	350	500	373.334	516.667	560
40.1	433.333	483.333	426.666	483.333	533.334
40.12	383.333	516.667	306.666	450	586.666
40.14	416.667	450	280	416.667	560
40.16	433.333	500	373.334	450	546.666
40.18	250	383.333	333.334	633.333	546.666
40.2	450	466.667	306.666	600	546.666
40.22	450	333.333	333.334	516.667	533.334
40.24	383.333	316.667	280	450	626.666
40.26	283.333	466.667	320	450	546.666
40.28	366.667	516.667	386.666	533.333	426.666
40.3	233.333	500	253.334	416.667	546.666
40.32	500	416.667	306.666	466.667	586.666
40.34	433.333	533.333	333.334	550	426.666
40.36	400	466.667	320	500	560
40.38	316.667	383.333	253.334	416.667	546.666
40.4	316.667	483.333	386.666	383.333	586.666
40.42	416.667	516.667	306.666	516.667	600
40.44	316.667	400	320	500	466.666
40.46	400	533.333	280	400	600
40.48	466.667	266.667	240	483.333	413.334
40.5	316.667	266.667	253.334	516.667	413.334
40.52	316.667	366.667	293.334	500	480
40.54	283.333	283.333	373.334	283.333	493.334
40.56	366.667	366.667	360	416.667	600
40.58	383.333	416.667	280	500	546.666
40.6	500	300	320	516.667	506.666
40.62	350	416.667	360	433.333	386.666
40.64	400	433.333	266.666	433.333	626.666
40.66	433.333	400	400	316.667	480
40.68	366.667	383.333	333.334	550	440
40.7	266.667	400	360	583.333	506.666
40.72	300	516.667	346.666	466.667	560
40.74	400	483.333	293.334	316.667	426.666
40.76	350	366.667	320	466.667	466.666
40.78	400	283.333	333.334	500	586.666
40.8	333.333	316.667	266.666	566.667	533.334
40.82	266.667	483.333	280	383.333	520
40.84	316.667	333.333	253.334	566.667	506.666
40.86	350	333.333	293.334	483.333	493.334
40.88	250	400	346.666	583.333	666.666
40.9	283.333	383.333	426.666	483.333	560
40.92	383.333	433.333	373.334	583.333	386.666
40.94	250	350	293.334	383.333	506.666
40.96	366.667	483.333	253.334	516.667	480
40.98	316.667	500	346.666	466.667	560
41	283.333	316.667	266.666	450	613.334
41.02	466.667	433.333	226.666	450	706.666
41.04	383.333	350	293.334	416.667	480
41.06	366.667	300	346.666	416.667	386.666
41.08	400	250	266.666	383.333	493.334
41.1	366.667	200	266.666	350	480
41.12	333.333	483.333	333.334	366.667	493.334
41.14	383.333	333.333	360	516.667	493.334
41.16	300	250	346.666	416.667	386.666
41.18	500	366.667	320	400	360
41.2	433.333	400	293.334	483.333	466.666
41.22	466.667	300	306.666	500	386.666
41.24	333.333	300	386.666	483.333	493.334
41.26	350	383.333	373.334	466.667	533.334
41.28	516.667	400	333.334	433.333	533.334
41.3	466.667	400	280	483.333	506.666
41.32	466.667	350	253.334	400	506.666
41.34	383.333	250	266.666	450	506.666
41.36	300	333.333	346.666	383.333	333.334
41.38	266.667	233.333	253.334	383.333	453.334
41.4	350	383.333	306.666	416.667	493.334
41.42	466.667	383.333	373.334	383.333	426.666
41.44	300	316.667	386.666	450	426.666
41.46	216.667	416.667	360	450	440
41.48	350	500	226.666	500	480
41.5	350	250	400	366.667	533.334
41.52	416.667	216.667	320	383.333	506.666
41.54	383.333	366.667	266.666	433.333	493.334
41.56	400	266.667	333.334	383.333	573.334
41.58	333.333	366.667	306.666	383.333	533.334
41.6	266.667	350	453.334	416.667	560
41.62	350	383.333	293.334	416.667	533.334
41.64	266.667	283.333	253.334	566.667	533.334
41.66	266.667	416.667	266.666	483.333	400
41.68	316.667	316.667	306.666	400	453.334
41.7	316.667	300	373.334	433.333	546.666
41.72	383.333	350	306.666	616.667	333.334
41.74	283.333	333.333	373.334	500	466.666
41.76	266.667	350	293.334	533.333	453.334
41.78	383.333	400	333.334	550	506.666
41.8	300	316.667	293.334	416.667	533.334
41.82	283.333	366.667	320	450	373.334
41.84	350	450	253.334	333.333	306.666
41.86	383.333	333.333	280	366.667	426.666
41.88	300	416.667	266.666	300	466.666
41.9	350	333.333	320	350	360
41.92	300	333.333	346.666	433.333	466.666
41.94	333.333	416.667	226.666	566.667	640
41.96	366.667	366.667	280	316.667	480
41.98	333.333	283.333	293.334	333.333	413.334
42	333.333	333.333	346.666	450	506.666
42.02	233.333	316.667	400	400	426.666
42.04	250	266.667	440	283.333	453.334
42.06	333.333	350	320	483.333	573.334
42.08	233.333	366.667	360	483.333	533.334
42.1	350	433.333	373.334	416.667	480
42.12	200	333.333	280	500	506.666
42.14	350	283.333	240	400	360
42.16	300	366.667	253.334	400	400
42.18	283.333	333.333	266.666	500	493.334
42.2	350	316.667	306.666	383.333	426.666
42.22	350	383.333	320	450	373.334
42.24	333.333	450	266.666	383.333	506.666
42.26	316.667	333.333	320	383.333	360
42.28	283.333	383.333	333.334	333.333	453.334
42.3	216.667	300	413.334	266.667	520
42.32	366.667	316.667	386.666	400	506.666
42.34	466.667	383.333	293.334	483.333	360
42.36	300	350	333.334	483.333	466.666
42.38	350	300	373.334	433.333	360
42.4	283.333	300	293.334	533.333	493.334
42.42	300	416.667	346.666	383.333	533.334
42.44	333.333	400	306.666	433.333	493.334
42.46	283.333	333.333	226.666	366.667	600
42.48	283.333	283.333	226.666	383.333	320
42.5	283.333	300	253.334	416.667	440
42.52	316.667	250	306.666	433.333	480
42.54	250	366.667	253.334	400	493.334
42.56	350	383.333	253.334	450	506.666
42.58	450	350	240	566.667	453.334
42.6	283.333	333.333	266.666	416.667	466.666
42.62	283.333	350	253.334	500	386.666
42.64	366.667	333.333	280	416.667	360
42.66	233.333	333.333	333.334	433.333	480
42.68	350	433.333	400	466.667	573.334
42.7	333.333	466.667	240	300	586.666
42.72	283.333	400	293.334	350	586.666
42.74	300	333.333	320	400	546.666
42.76	366.667	250	240	416.667	480
42.78	300	200	293.334	533.333	373.334
42.8	300	433.333	186.666	416.667	493.334
42.82	250	233.333	373.334	366.667	400
42.84	400	300	333.334	400	320
42.86	283.333	383.333	253.334	516.667	400
42.88	316.667	283.333	266.666	433.333	266.666
42.9	233.333	366.667	293.334	483.333	466.666
42.92	350	350	360	616.667	400
42.94	333.333	433.333	426.666	450	546.666
42.96	266.667	366.667	346.666	616.667	466.666
42.98	316.667	333.333	333.334	550	453.334
43	400	350	266.666	500	520
43.02	316.667	333.333	360	416.667	466.666
43.04	383.333	450	346.666	400	453.334
43.06	300	450	333.334	566.667	506.666
43.08	350	233.333	266.666	500	386.666
43.1	216.667	350	320	416.667	573.334
43.12	233.333	250	386.666	433.333	506.666
43.14	266.667	300	373.334	450	546.666
43.16	300	266.667	346.666	433.333	560
43.18	283.333	266.667	266.666	516.667	533.334
43.2	333.333	300	386.666	550	573.334
43.22	200	416.667	320	416.667	573.334
43.24	400	550	373.334	416.667	586.666
43.26	300	333.333	346.666	333.333	520
43.28	233.333	283.333	346.666	416.667	506.666
43.3	316.667	366.667	306.666	383.333	600
43.32	300	233.333	333.334	583.333	480
43.34	400	316.667	306.666	500	413.334
43.36	250	333.333	266.666	416.667	440
43.38	283.333	300	293.334	383.333	453.334
43.4	233.333	316.667	333.334	366.667	520
43.42	300	350	266.666	483.333	546.666
43.44	333.333	350	333.334	450	426.666
43.46	300	416.667	213.334	400	466.666
43.48	350	316.667	320	283.333	466.666
43.5	433.333	366.667	266.666	400	520
43.52	233.333	283.333	240	433.333	546.666
43.54	316.667	333.333	253.334	433.333	453.334
43.56	383.333	366.667	266.666	433.333	426.666
43.58	283.333	383.333	333.334	433.333	440
43.6	250	366.667	253.334	383.333	586.666
43.62	266.667	316.667	320	483.333	493.334
43.64	316.667	250	320	533.333	533.334
43.66	350	383.333	226.666	350	413.334
43.68	250	333.333	253.334	416.667	586.666
43.7	266.667	300	386.666	316.667	613.334
43.72	283.333	266.667	320	316.667	440
43.74	350	250	266.666	450	440
43.76	283.333	333.333	240	533.333	413.334
43.78	250	316.667	320	483.333	600
43.8	366.667	400	360	450	466.666
43.82	416.667	366.667	266.666	450	480
43.84	283.333	400	346.666	416.667	506.666
43.86	233.333	233.333	346.666	300	413.334
43.88	300	316.667	240	350	386.666
43.9	316.667	350	240	516.667	480
43.92	350	433.333	293.334	333.333	640
43.94	400	316.667	306.666	516.667	600
43.96	450	416.667	280	433.333	440
43.98	316.667	366.667	293.334	650	426.666
44	216.667	400	280	566.667	546.666
44.02	283.333	316.667	213.334	666.667	413.334
44.04	333.333	416.667	186.666	333.333	653.334
44.06	350	416.667	320	550	520
44.08	200	450	320	350	480
44.1	283.333	400	240	466.667	453.334
44.12	316.667	283.333	253.334	466.667	360
44.14	300	316.667	280	600	506.666
44.16	200	500	333.334	500	426.666
44.18	333.333	483.333	253.334	433.333	373.334
44.2	366.667	350	320	483.333	520
44.22	366.667	350	280	466.667	493.334
44.24	300	333.333	320	350	466.666
44.26	250	283.333	320	383.333	426.666
44.28	250	383.333	360	366.667	373.334
44.3	350	400	320	483.333	413.334
44.32	316.667	300	320	416.667	520
44.34	316.667	366.667	333.334	466.667	533.334
44.36	366.667	366.667	280	500	546.666
44.38	266.667	500	293.334	433.333	560
44.4	333.333	383.333	266.666	400	426.666
44.42	300	433.333	320	383.333	413.334
44.44	266.667	433.333	306.666	450	640
44.46	333.333	400	240	366.667	480
44.48	150	400	346.666	550	413.334
44.5	316.667	250	306.666	483.333	386.666
44.52	316.667	366.667	413.334	366.667	520
44.54	300	350	320	650	520
44.56	350	650	240	450	413.334
44.58	383.333	366.667	213.334	516.667	573.334
44.6	333.333	383.333	306.666	483.333	480
44.62	383.333	266.667	253.334	533.333	400
44.64	333.333	283.333	293.334	400	453.334
44.66	350	416.667	333.334	483.333	453.334
44.68	316.667	300	280	550	360
44.7	350	233.333	253.334	500	440
44.72	366.667	350	266.666	350	573.334
44.74	166.667	250	266.666	350	520
44.76	316.667	333.333	293.334	366.667	493.334
44.78	283.333	400	360	516.667	466.666
44.8	283.333	266.667	226.666	483.333	440
44.82	300	300	320	416.667	466.666
44.84	433.333	416.667	280	533.333	346.666
44.86	383.333	416.667	266.666	383.333	520
44.88	300	433.333	266.666	466.667	533.334
44.9	383.333	300	213.334	483.333	413.334
44.92	350	333.333	240	500	306.666
44.94	433.333	433.333	226.666	466.667	546.666
44.96	450	333.333	333.334	416.667	480
44.98	283.333	316.667	213.334	400	466.666
45	283.333	333.333	293.334	583.333	453.334
45.02	383.333	366.667	280	600	466.666
45.04	366.667	400	266.666	533.333	453.334
45.06	233.333	383.333	266.666	500	506.666
45.08	250	366.667	266.666	533.333	506.666
45.1	383.333	366.667	333.334	416.667	466.666
45.12	316.667	383.333	400	400	466.666
45.14	316.667	300	266.666	516.667	573.334
45.16	333.333	333.333	293.334	466.667	493.334
45.18	300	383.333	293.334	433.333	586.666
45.2	433.333	550	280	550	466.666
45.22	350	316.667	240	466.667	520
45.24	366.667	383.333	320	466.667	466.666
45.26	316.667	383.333	320	450	360
45.28	333.333	283.333	413.334	416.667	546.666
45.3	266.667	316.667	306.666	366.667	480
45.32	266.667	316.667	306.666	400	586.666
45.34	233.333	316.667	386.666	333.333	533.334
45.36	266.667	383.333	226.666	283.333	466.666
45.38	316.667	400	280	483.333	520
45.4	333.333	216.667	333.334	583.333	466.666
45.42	350	283.333	333.334	466.667	480
45.44	400	233.333	320	516.667	493.334
45.46	350	316.667	226.666	433.333	533.334
45.48	366.667	350	293.334	550	533.334
45.5	416.667	450	373.334	350	440
45.52	283.333	300	333.334	366.667	573.334
45.54	300	316.667	400	333.333	373.334
45.56	300	250	453.334	383.333	426.666
45.58	450	316.667	413.334	516.667	546.666
45.6	366.667	400	213.334	516.667	493.334
45.62	333.333	283.333	386.666	500	546.666
45.64	366.667	400	306.666	383.333	546.666
45.66	350	466.667	266.666	550	453.334
45.68	266.667	400	253.334	433.333	613.334
45.7	300	350	386.666	366.667	480
45.72	450	450	346.666	516.667	560
45.74	266.667	350	306.666	516.667	426.666
45.76	350	316.667	346.666	450	360
45.78	433.333	233.333	373.334	516.667	453.334
45.8	350	233.333	253.334	450	413.334
45.82	300	333.333	360	383.333	480
45.84	383.333	400	413.334	450	520
45.86	366.667	316.667	346.666	400	506.666
45.88	350	416.667	253.334	416.667	400
45.9	350	383.333	320	416.667	493.334
45.92	383.333	350	213.334	450	440
45.94	533.333	283.333	346.666	466.667	453.334
45.96	616.667	383.333	306.666	516.667	600
45.98	350	333.333	293.334	433.333	600
46	416.667	400	293.334	483.333	466.666
46.02	233.333	450	240	333.333	400
46.04	333.333	350	426.666	366.667	480
46.06	283.333	416.667	280	550	533.334
46.08	350	350	240	500	613.334
46.1	283.333	266.667	466.666	450	440
46.12	383.333	366.667	346.666	466.667	586.666
46.14	450	283.333	266.666	516.667	546.666
46.16	533.333	216.667	320	633.333	466.666
46.18	350	350	360	583.333	453.334
46.2	316.667	250	360	416.667	440
46.22	483.333	500	213.334	466.667	440
46.24	283.333	416.667	306.666	383.333	493.334
46.26	333.333	300	480	516.667	613.334
46.28	416.667	383.333	293.334	333.333	533.334
46.3	350	283.333	360	600	466.666
46.32	383.333	350	360	466.667	520
46.34	433.333	416.667	413.334	533.333	586.666
46.36	483.333	450	333.334	650	560
46.38	416.667	383.333	426.666	566.667	533.334
46.4	300	350	333.334	483.333	440
46.42	383.333	516.667	320	466.667	560
46.44	416.667	416.667	440	766.667	573.334
46.46	550	433.333	360	616.667	586.666
46.48	516.667	450	480	466.667	480
46.5	350	500	480	500	440
46.52	433.333	466.667	426.666	600	586.666
46.54	466.667	483.333	426.666	600	533.334
46.56	450	416.667	426.666	500	613.334
46.58	433.333	416.667	360	533.333	653.334
46.6	416.667	433.333	400	550	560
46.62	533.333	366.667	386.666	700	613.334
46.64	600	483.333	360	633.333	533.334
46.66	516.667	450	293.334	516.667	360
46.68	500	450	400	466.667	666.666
46.7	516.667	383.333	440	583.333	560
46.72	316.667	566.667	466.666	516.667	480
46.74	333.333	416.667	346.666	600	480
46.76	350	450	466.666	550	413.334
46.78	566.667	433.333	466.666	666.667	480
46.8	383.333	466.667	480	750	600
46.82	550	416.667	480	616.667	506.666
46.84	650	316.667	386.666	700	466.666
46.86	533.333	566.667	480	650	586.666
46.88	566.667	466.667	546.666	616.667	706.666
46.9	583.333	616.667	493.334	533.333	586.666
46.92	633.333	416.667	506.666	450	613.334
46.94	466.667	466.667	360	683.333	506.666
46.96	666.667	700	413.334	866.667	586.666
46.98	666.667	400	373.334	700	746.666
47	500	466.667	466.666	666.667	586.666
47.02	650	483.333	386.666	550	640
47.04	466.667	466.667	600	433.333	773.334
47.06	583.333	650	453.334	650	733.334
47.08	800	650	520	766.667	693.334
47.1	683.333	566.667	413.334	666.667	640
47.12	616.667	550	493.334	700	626.666
47.14	750	450	573.334	683.333	600
47.16	666.667	516.667	560	833.333	693.334
47.18	716.667	683.333	480	533.333	760
47.2	616.667	683.333	560	900	706.666
47.22	833.333	500	626.666	650	693.334
47.24	833.333	600	613.334	733.333	613.334
47.26	766.667	483.333	760	933.333	720
47.28	616.667	783.333	786.666	766.667	760
47.3	783.333	550	800	950	733.334
47.32	816.667	566.667	666.666	716.667	840
47.34	1033.33	600	493.334	783.333	800
47.36	966.667	633.333	586.666	933.333	853.336
47.38	1083.33	650	840	900	840
47.4	1033.33	700	760	850	853.336
47.42	1200	850	800	1100	826.664
47.44	1116.67	650	880	1100	840
47.46	1033.33	650	1093.34	950	826.664
47.48	1116.67	683.333	893.336	1000	973.336
47.5	1133.33	666.667	1040	1150	960
47.52	1383.33	833.333	1266.66	1183.33	920
47.54	1383.33	933.333	1013.34	1233.33	880
47.56	1766.67	966.667	1293.34	1433.33	1106.66
47.58	1583.33	933.333	1426.66	1550	1200
47.6	1466.67	866.667	1306.66	1566.67	946.664
47.62	1700	750	1466.66	1350	1253.34
47.64	1600	1016.67	1573.34	1316.67	1320
47.66	2033.33	1000	1520	1600	1266.66
47.68	1950	1150	1706.66	1766.67	1440
47.7	2333.33	900	1960	1716.67	1533.34
47.72	2433.33	1033.33	1693.34	2233.33	1560
47.74	2100	1283.33	1946.66	2116.67	1440
47.76	2550	1233.33	2000	2516.67	1680
47.78	2016.67	1500	1933.34	2516.67	1693.34
47.8	2316.67	1333.33	2573.34	2550	2133.34
47.82	2516.67	1633.33	2733.34	2566.67	2080
47.84	2783.33	1233.33	2546.66	2783.33	2013.34
47.86	2950	1450	2466.66	2983.33	2400
47.88	2950	1366.67	2466.66	3016.67	2266.66
47.9	3150	1666.67	2653.34	3100	2466.66
47.92	3033.33	2000	2653.34	3383.33	2333.34
47.94	3200	1883.33	2906.66	3333.33	2640
47.96	3733.33	1816.67	3173.34	3400	2613.34
47.98	3733.33	1833.33	3520	3383.33	3066.66
48	3616.67	1933.33	3373.34	3650	3080
48.02	3733.33	2016.67	3426.66	3833.33	3386.66
48.04	3550	1883.33	3666.66	4183.33	3200
48.06	3733.33	2283.33	3506.66	3850	3066.66
48.08	3466.67	2483.33	3586.66	3766.67	3386.66
48.1	3283.33	2466.67	3520	3750	3186.66
48.12	3716.67	2316.67	3680	3916.67	3786.66
48.14	3616.67	2500	3786.66	3933.33	3693.34
48.16	3650	2400	3080	4150	3520
48.18	3666.67	2633.33	3200	4433.33	4000
48.2	3750	2400	3173.34	4466.67	4013.34
48.22	3266.67	2733.33	3253.34	4200	4013.34
48.24	3216.67	2433.33	3413.34	4666.67	3973.34
48.26	3783.33	2516.67	2800	4433.33	3680
48.28	3433.33	2600	3093.34	4316.67	3346.66
48.3	3466.67	2850	2826.66	3683.33	3480
48.32	3200	2716.67	2973.34	3750	3493.34
48.34	2933.33	2600	2626.66	3683.33	3266.66
48.36	3066.67	3000	2586.66	3583.33	2946.66
48.38	3183.33	2766.67	2440	3850	3226.66
48.4	3083.33	2766.67	2173.34	3550	3173.34
48.42	2616.67	2966.67	2346.66	3200	3253.34
48.44	2700	2533.33	2400	3166.67	2920
48.46	2250	2850	2226.66	2700	2800
48.48	2216.67	2750	1946.66	2500	2493.34
48.5	2150	2716.67	1866.66	2650	2373.34
48.52	2450	2600	1920	2466.67	2333.34
48.54	2050	2533.33	1826.66	2550	1960
48.56	1950	2316.67	1720	2516.67	2080
48.58	2066.67	2283.33	1493.34	2066.67	2106.66
48.6	1833.33	2150	1453.34	2050	1920
48.62	1800	2400	1333.34	2100	1933.34
48.64	1633.33	2083.33	1226.66	2266.67	1866.66
48.66	1683.33	2000	1373.34	1816.67	1666.66
48.68	1716.67	2016.67	1240	1766.67	1653.34
48.7	1666.67	2150	1000	1816.67	1520
48.72	1283.33	1450	1013.34	1616.67	1640
48.74	1083.33	1366.67	920	1500	1493.34
48.76	1216.67	1616.67	960	1433.33	1266.66
48.78	1283.33	1866.67	986.664	1250	1333.34
48.8	1033.33	1600	853.336	1266.67	1013.34
48.82	883.333	1483.33	920	1150	1106.66
48.84	1033.33	1733.33	853.336	1300	1106.66
48.86	916.667	1483.33	853.336	1266.67	880
48.88	900	1466.67	840	1250	973.336
48.9	816.667	1150	706.666	1033.33	1080
48.92	883.333	1250	706.666	850	840
48.94	816.667	1300	666.666	766.667	826.664
48.96	733.333	1216.67	600	1050	1106.66
48.98	683.333	1216.67	760	1066.67	1026.66
49	883.333	1366.67	626.666	816.667	866.664
49.02	700	1250	520	933.333	640
49.04	683.333	966.667	573.334	650	666.666
49.06	650	966.667	466.666	716.667	693.334
49.08	750	983.333	386.666	700	653.334
49.1	716.667	866.667	546.666	750	813.336
49.12	616.667	866.667	640	850	693.334
49.14	650	783.333	466.666	766.667	760
49.16	550	800	400	500	706.666
49.18	633.333	983.333	346.666	916.667	693.334
49.2	550	800	453.334	733.333	653.334
49.22	416.667	733.333	306.666	850	613.334
49.24	533.333	833.333	546.666	633.333	693.334
49.26	500	883.333	360	800	626.666
49.28	433.333	750	560	600	680
49.3	466.667	666.667	306.666	550	733.334
49.32	533.333	766.667	480	616.667	680
49.34	533.333	683.333	413.334	500	720
49.36	500	600	400	583.333	546.666
49.38	533.333	500	466.666	683.333	653.334
49.4	366.667	650	480	683.333	680
49.42	516.667	400	440	666.667	520
49.44	516.667	483.333	506.666	633.333	560
49.46	550	550	360	633.333	573.334
49.48	416.667	533.333	333.334	450	626.666
49.5	416.667	433.333	240	483.333	506.666
49.52	483.333	400	346.666	683.333	533.334
49.54	400	666.667	480	733.333	680
49.56	433.333	383.333	400	633.333	520
49.58	516.667	483.333	480	550	586.666
49.6	400	366.667	386.666	483.333	560
49.62	483.333	450	426.666	533.333	546.666
49.64	266.667	616.667	360	566.667	586.666
49.66	350	533.333	466.666	483.333	680
49.68	483.333	516.667	400	516.667	520
49.7	466.667	566.667	346.666	583.333	626.666
49.72	316.667	466.667	373.334	700	533.334
49.74	350	400	386.666	633.333	586.666
49.76	483.333	583.333	440	516.667	506.666
49.78	383.333	633.333	386.666	500	480
49.8	266.667	483.333	373.334	516.667	493.334
49.82	383.333	516.667	400	466.667	506.666
49.84	383.333	483.333	333.334	533.333	560
49.86	383.333	450	293.334	566.667	466.666
49.88	400	600	293.334	550	480
49.9	450	400	306.666	550	573.334
49.92	366.667	383.333	400	466.667	453.334
49.94	433.333	516.667	413.334	516.667	466.666
49.96	366.667	650	306.666	483.333	640
[truncated: 1,002 more rows]

[truncated: 46 more sheets: Extended Data Fig. 1f, Extended Data Fig. 1g, Supplementary Fig. 3a, Supplementary Fig. 3b, Supplementary Fig. 3c, Supplementary Fig. 3d, Supplementary Fig. 3e, Supplementary Fig. 4, Supplementary Fig. 5, Supplementary Fig. 6a, Supplementary Fig. 6b, Supplementary Fig. 7, Supplementary Fig. 9a, Supplementary Fig. 9b, Supplementary Fig. 10a, Supplementary Fig. 10b, Supplementary Fig. 10c, Supplementary Fig. 11a, Supplementary Fig. 11b, Supplementary Fig. 13  …]
